# Supplementary material for: Integrated framework for targeting dynamic penicillin-binding protein 2a via ensemble structural biology and deep generative modeling
Source: Front Microbiol. 2026 May 11;17:1811950. doi: 10.3389/fmicb.2026.1811950 (PMC13199089; doi:10.3389/fmicb.2026.1811950)
Supplement: Supplementary file 1 [file Data_Sheet_1.CSV]

tool	receptor	receptor_base	idx	SMILES	model_score	affinity	cnn_pose_score	cnn_affinity	rc	pose_pdbqt	log
gnina	3ZG5_1	3ZG5	0	Cc1cc2n(c(=O)c1)C(=O)N(C1CCN(C(=O)N3CCSC3(C)C)CC1)C2=O		-7.4	0.6146	5.5	0	design_outputs/2026-02-13_09-28-10/gnina_docking/poses_pdbqt/gnina_3ZG5_1_lig_0.pdbqt	design_outputs/2026-02-13_09-28-10/gnina_docking/logs/gnina_3ZG5_1_lig_0.log
gnina	3ZG5_1	3ZG5	1	CCC1CCN(C(=O)N2CCSC2(C)Cc2ccc(-c3ccnc4ccccc34)cc2)C(C#N)C1N(C)C		-9.09	0.5452	7.372	0	design_outputs/2026-02-13_09-28-10/gnina_docking/poses_pdbqt/gnina_3ZG5_1_lig_1.pdbqt	design_outputs/2026-02-13_09-28-10/gnina_docking/logs/gnina_3ZG5_1_lig_1.log
gnina	3ZG5_1	3ZG5	2	CCC1CCN(C(=O)N2CCC(CCC(F)(F)F)(C(=O)NI)CC2)CC1		-8.78	0.404	6.214	0	design_outputs/2026-02-13_09-28-10/gnina_docking/poses_pdbqt/gnina_3ZG5_1_lig_2.pdbqt	design_outputs/2026-02-13_09-28-10/gnina_docking/logs/gnina_3ZG5_1_lig_2.log
gnina	3ZG5_1	3ZG5	3	CCN1C(C(N)=O)CC(OC2CCN(C(=O)O)CC2N(C)C)C(c2cccnc2NC=O)C1C1CC1C#N		-4.29	0.408	5.87	0	design_outputs/2026-02-13_09-28-10/gnina_docking/poses_pdbqt/gnina_3ZG5_1_lig_3.pdbqt	design_outputs/2026-02-13_09-28-10/gnina_docking/logs/gnina_3ZG5_1_lig_3.log
gnina	3ZG5_1	3ZG5	4	Cc1cc2n(c(=O)c1)C(=O)N(C1CCN(C(=O)N3CCSC3(C)C)CC1)C2=O		-6.6	0.47	5.304	0	design_outputs/2026-02-13_09-28-10/gnina_docking/poses_pdbqt/gnina_3ZG5_1_lig_4.pdbqt	design_outputs/2026-02-13_09-28-10/gnina_docking/logs/gnina_3ZG5_1_lig_4.log
gnina	3ZG5_1	3ZG5	5	CCC1CCN(C(=O)N2CCSC2(C)Cc2cccc(-c3ccccc3)c2)CC1N(C)C		-8.49	0.303	6.21	0	design_outputs/2026-02-13_09-28-10/gnina_docking/poses_pdbqt/gnina_3ZG5_1_lig_5.pdbqt	design_outputs/2026-02-13_09-28-10/gnina_docking/logs/gnina_3ZG5_1_lig_5.log
gnina	3ZG5_1	3ZG5	6	CC1(C)OC(=O)N2C(OC(=O)OC3CCN4N3C(=O)OC4(C)C)CCN21		-7.82	0.6189	5.748	0	design_outputs/2026-02-13_09-28-10/gnina_docking/poses_pdbqt/gnina_3ZG5_1_lig_6.pdbqt	design_outputs/2026-02-13_09-28-10/gnina_docking/logs/gnina_3ZG5_1_lig_6.log
gnina	3ZG5_1	3ZG5	7	CC1(C)OC(=O)N2C(N3CCC(N4CCC(N5CCC(N6CCSC6(C)C)CC5)CC4)CC3)CCN21		-8.88	0.245	6.184	0	design_outputs/2026-02-13_09-28-10/gnina_docking/poses_pdbqt/gnina_3ZG5_1_lig_7.pdbqt	design_outputs/2026-02-13_09-28-10/gnina_docking/logs/gnina_3ZG5_1_lig_7.log
gnina	3ZG5_1	3ZG5	8	CC1(C)OC(=O)N2C(OC(=O)OC3CCN4N3C(=O)OC4(C)C)CCN21		-7.23	0.6301	5.918	0	design_outputs/2026-02-13_09-28-10/gnina_docking/poses_pdbqt/gnina_3ZG5_1_lig_8.pdbqt	design_outputs/2026-02-13_09-28-10/gnina_docking/logs/gnina_3ZG5_1_lig_8.log
gnina	3ZG5_1	3ZG5	9	CC1(C)OC(=O)N2C(OC(=O)OC3CCN4N3C(=O)OC4(C)C)CCN21		-8.03	0.7137	5.928	0	design_outputs/2026-02-13_09-28-10/gnina_docking/poses_pdbqt/gnina_3ZG5_1_lig_9.pdbqt	design_outputs/2026-02-13_09-28-10/gnina_docking/logs/gnina_3ZG5_1_lig_9.log
gnina	3ZG5_1	3ZG5	10	CC1(C)OC(=O)N2C(N3CCC(N4CCC(N5CCC(N6CCSC6(C)C)CC5)CC4)CC3)CCN21		-8.1	0.2466	5.704	0	design_outputs/2026-02-13_09-28-10/gnina_docking/poses_pdbqt/gnina_3ZG5_1_lig_10.pdbqt	design_outputs/2026-02-13_09-28-10/gnina_docking/logs/gnina_3ZG5_1_lig_10.log
gnina	3ZG5_1	3ZG5	11	COC1(C2CC(C3(I)CCN4N3C(=O)OC4(C)CC(N)=O)CCN2C(=O)O)CC1		-8.1	0.5646	6.36	0	design_outputs/2026-02-13_09-28-10/gnina_docking/poses_pdbqt/gnina_3ZG5_1_lig_11.pdbqt	design_outputs/2026-02-13_09-28-10/gnina_docking/logs/gnina_3ZG5_1_lig_11.log
gnina	3ZG5_1	3ZG5	12	CCC1CCN(C(=O)N2CCSC2(C)Cc2cccc(-c3ccccc3)c2)CC1N(C)C		-8.66	0.6786	6.516	0	design_outputs/2026-02-13_09-28-10/gnina_docking/poses_pdbqt/gnina_3ZG5_1_lig_12.pdbqt	design_outputs/2026-02-13_09-28-10/gnina_docking/logs/gnina_3ZG5_1_lig_12.log
gnina	3ZG5_1	3ZG5	13	CC1(C)OC(=O)N2C(N3CCC(N4CCC(N5CCSC5(C)C)CC4)CC3)CCN21		-7.69	0.4066	6.187	0	design_outputs/2026-02-13_09-28-10/gnina_docking/poses_pdbqt/gnina_3ZG5_1_lig_13.pdbqt	design_outputs/2026-02-13_09-28-10/gnina_docking/logs/gnina_3ZG5_1_lig_13.log
gnina	3ZG5_1	3ZG5	14	CCC1C(c2ccc3ccccc3c2)CN(C(=O)N2CCC(CC)(C(N)=O)CC2C#N)CC1c1c[nH]c2ccccc12		-9.34	0.3335	7.152	0	design_outputs/2026-02-13_09-28-10/gnina_docking/poses_pdbqt/gnina_3ZG5_1_lig_14.pdbqt	design_outputs/2026-02-13_09-28-10/gnina_docking/logs/gnina_3ZG5_1_lig_14.log
gnina	3ZG5_1	3ZG5	15	CCC1CCN(C(=O)N2CCSC2(C)Cc2cccc(-c3ccccc3)c2)CC1N(C)C		-8.42	0.5524	6.443	0	design_outputs/2026-02-13_09-28-10/gnina_docking/poses_pdbqt/gnina_3ZG5_1_lig_15.pdbqt	design_outputs/2026-02-13_09-28-10/gnina_docking/logs/gnina_3ZG5_1_lig_15.log
gnina	3ZG5_1	3ZG5	16	CC1(C)OC(=O)N2C(OC(=O)OC3CCN4N3C(=O)OC4(C)C)CCN21		-7.69	0.6418	5.836	0	design_outputs/2026-02-13_09-28-10/gnina_docking/poses_pdbqt/gnina_3ZG5_1_lig_16.pdbqt	design_outputs/2026-02-13_09-28-10/gnina_docking/logs/gnina_3ZG5_1_lig_16.log
gnina	3ZG5_1	3ZG5	17	CCN1C(C(N)=O)CC(OC2(NC=O)CCN(C(=O)O)CC2N(C)C)CC1C1CC1C#N		-6.75	0.3418	5.809	0	design_outputs/2026-02-13_09-28-10/gnina_docking/poses_pdbqt/gnina_3ZG5_1_lig_17.pdbqt	design_outputs/2026-02-13_09-28-10/gnina_docking/logs/gnina_3ZG5_1_lig_17.log
gnina	3ZG5_1	3ZG5	18	CCC1CCN(C2(C3(CNCC4CC4)CC3)CC(c3ccncn3)N3N2C(=O)OC3(C)C)CC1(COC(=O)O)c1ccc2ccccc2c1		-7.28	0.2135	6.786	0	design_outputs/2026-02-13_09-28-10/gnina_docking/poses_pdbqt/gnina_3ZG5_1_lig_18.pdbqt	design_outputs/2026-02-13_09-28-10/gnina_docking/logs/gnina_3ZG5_1_lig_18.log
gnina	3ZG5_1	3ZG5	19	CC1(C)OC(=O)N2C(N3CCC(N4CCC(N5CCSC5(C)C)CC4)CC3)CCN21		-7.84	0.3508	5.848	0	design_outputs/2026-02-13_09-28-10/gnina_docking/poses_pdbqt/gnina_3ZG5_1_lig_19.pdbqt	design_outputs/2026-02-13_09-28-10/gnina_docking/logs/gnina_3ZG5_1_lig_19.log
gnina	3ZG5_1	3ZG5	20	COC1(C2CC(C3(I)CCN4N3C(=O)OC4(C)CC(N)=O)CCN2C(=O)O)CC1		-7.9	0.5526	6.294	0	design_outputs/2026-02-13_09-28-10/gnina_docking/poses_pdbqt/gnina_3ZG5_1_lig_20.pdbqt	design_outputs/2026-02-13_09-28-10/gnina_docking/logs/gnina_3ZG5_1_lig_20.log
gnina	3ZG5_1	3ZG5	21	COC1(C2CC(C3(I)CCN4N3C(=O)OC4(C)CC(N)=O)CCN2C(=O)O)CC1		-7.46	0.4824	5.772	0	design_outputs/2026-02-13_09-28-10/gnina_docking/poses_pdbqt/gnina_3ZG5_1_lig_21.pdbqt	design_outputs/2026-02-13_09-28-10/gnina_docking/logs/gnina_3ZG5_1_lig_21.log
gnina	3ZG5_1	3ZG5	22	CC1(C)OC(=O)N2C(N3CCC(N4CCC(N5CCSC5(C)C)CC4)CC3)CCN21		-7.61	0.4951	5.946	0	design_outputs/2026-02-13_09-28-10/gnina_docking/poses_pdbqt/gnina_3ZG5_1_lig_22.pdbqt	design_outputs/2026-02-13_09-28-10/gnina_docking/logs/gnina_3ZG5_1_lig_22.log
gnina	3ZG5_1	3ZG5	23	COC1(C2CC(C3CC(c4ccncn4)N4N3C(=O)OC4(C)CC(N)=O)CC(I)N2C(=O)O)CC1		-8.8	0.3908	6.74	0	design_outputs/2026-02-13_09-28-10/gnina_docking/poses_pdbqt/gnina_3ZG5_1_lig_23.pdbqt	design_outputs/2026-02-13_09-28-10/gnina_docking/logs/gnina_3ZG5_1_lig_23.log
gnina	3ZG5_1	3ZG5	24	CC1(C)OC(=O)N2C(OC(=O)OC3CCN4N3C(=O)OC4(C)C)CCN21		-7.24	0.6312	5.911	0	design_outputs/2026-02-13_09-28-10/gnina_docking/poses_pdbqt/gnina_3ZG5_1_lig_24.pdbqt	design_outputs/2026-02-13_09-28-10/gnina_docking/logs/gnina_3ZG5_1_lig_24.log
gnina	3ZG5_1	3ZG5	25	CCC1CCN(C2(C3(CNCC4CC4)CC3)CC(c3ccncn3)N3N2C(=O)OC3(C)C)CC1(COC(=O)O)c1ccc2ccccc2c1		-6.55	0.2265	6.87	0	design_outputs/2026-02-13_09-28-10/gnina_docking/poses_pdbqt/gnina_3ZG5_1_lig_25.pdbqt	design_outputs/2026-02-13_09-28-10/gnina_docking/logs/gnina_3ZG5_1_lig_25.log
gnina	3ZG5_1	3ZG5	26	CC1(C)OC(=O)N2C(OC(=O)OC3CCN4N3C(=O)OC4(C)C)CCN21		-7.82	0.7296	5.747	0	design_outputs/2026-02-13_09-28-10/gnina_docking/poses_pdbqt/gnina_3ZG5_1_lig_26.pdbqt	design_outputs/2026-02-13_09-28-10/gnina_docking/logs/gnina_3ZG5_1_lig_26.log
gnina	3ZG5_1	3ZG5	27	CC1(C)OC(=O)N2C(OC(=O)OC3CCN4N3C(=O)OC4(C)C)CCN21		-7.98	0.7147	5.846	0	design_outputs/2026-02-13_09-28-10/gnina_docking/poses_pdbqt/gnina_3ZG5_1_lig_27.pdbqt	design_outputs/2026-02-13_09-28-10/gnina_docking/logs/gnina_3ZG5_1_lig_27.log
gnina	3ZG5_1	3ZG5	28	CC1(C)OC(=O)N2C(N3CCC(N4CCC(N5CCSC5(C)C)CC4)CC3)CCN21		-7.35	0.3733	5.73	0	design_outputs/2026-02-13_09-28-10/gnina_docking/poses_pdbqt/gnina_3ZG5_1_lig_28.pdbqt	design_outputs/2026-02-13_09-28-10/gnina_docking/logs/gnina_3ZG5_1_lig_28.log
gnina	3ZG5_1	3ZG5	29	CCC1C(I)CN(C2(C3(C(N)=O)CC3)CCN3N2C(=O)OC3(C)C)CC1c1ccncc1		-9.01	0.3104	6.437	0	design_outputs/2026-02-13_09-28-10/gnina_docking/poses_pdbqt/gnina_3ZG5_1_lig_29.pdbqt	design_outputs/2026-02-13_09-28-10/gnina_docking/logs/gnina_3ZG5_1_lig_29.log
gnina	3ZG5_10	3ZG5	0	Cc1cc2n(c(=O)c1)C(=O)N(C1CCN(C(=O)N3CCSC3(C)C)CC1)C2=O		-8.39	0.4568	5.966	0	design_outputs/2026-02-13_09-28-10/gnina_docking/poses_pdbqt/gnina_3ZG5_10_lig_0.pdbqt	design_outputs/2026-02-13_09-28-10/gnina_docking/logs/gnina_3ZG5_10_lig_0.log
gnina	3ZG5_10	3ZG5	1	CCC1CCN(C(=O)N2CCSC2(C)Cc2ccc(-c3ccnc4ccccc34)cc2)C(C#N)C1N(C)C		-7.34	0.2947	6.58	0	design_outputs/2026-02-13_09-28-10/gnina_docking/poses_pdbqt/gnina_3ZG5_10_lig_1.pdbqt	design_outputs/2026-02-13_09-28-10/gnina_docking/logs/gnina_3ZG5_10_lig_1.log
gnina	3ZG5_10	3ZG5	2	CCC1CCN(C(=O)N2CCC(CCC(F)(F)F)(C(=O)NI)CC2)CC1		-5.99	0.5326	6.003	0	design_outputs/2026-02-13_09-28-10/gnina_docking/poses_pdbqt/gnina_3ZG5_10_lig_2.pdbqt	design_outputs/2026-02-13_09-28-10/gnina_docking/logs/gnina_3ZG5_10_lig_2.log
gnina	3ZG5_10	3ZG5	3	CCN1C(C(N)=O)CC(OC2CCN(C(=O)O)CC2N(C)C)C(c2cccnc2NC=O)C1C1CC1C#N		-7.43	0.4379	6.199	0	design_outputs/2026-02-13_09-28-10/gnina_docking/poses_pdbqt/gnina_3ZG5_10_lig_3.pdbqt	design_outputs/2026-02-13_09-28-10/gnina_docking/logs/gnina_3ZG5_10_lig_3.log
gnina	3ZG5_10	3ZG5	4	Cc1cc2n(c(=O)c1)C(=O)N(C1CCN(C(=O)N3CCSC3(C)C)CC1)C2=O		-8.38	0.452	5.96	0	design_outputs/2026-02-13_09-28-10/gnina_docking/poses_pdbqt/gnina_3ZG5_10_lig_4.pdbqt	design_outputs/2026-02-13_09-28-10/gnina_docking/logs/gnina_3ZG5_10_lig_4.log
gnina	3ZG5_10	3ZG5	5	CCC1CCN(C(=O)N2CCSC2(C)Cc2cccc(-c3ccccc3)c2)CC1N(C)C		-6.6	0.3953	5.94	0	design_outputs/2026-02-13_09-28-10/gnina_docking/poses_pdbqt/gnina_3ZG5_10_lig_5.pdbqt	design_outputs/2026-02-13_09-28-10/gnina_docking/logs/gnina_3ZG5_10_lig_5.log
gnina	3ZG5_10	3ZG5	6	CC1(C)OC(=O)N2C(OC(=O)OC3CCN4N3C(=O)OC4(C)C)CCN21		-7.55	0.7447	5.738	0	design_outputs/2026-02-13_09-28-10/gnina_docking/poses_pdbqt/gnina_3ZG5_10_lig_6.pdbqt	design_outputs/2026-02-13_09-28-10/gnina_docking/logs/gnina_3ZG5_10_lig_6.log
gnina	3ZG5_10	3ZG5	7	CC1(C)OC(=O)N2C(N3CCC(N4CCC(N5CCC(N6CCSC6(C)C)CC5)CC4)CC3)CCN21		-7.05	0.2056	6.18	0	design_outputs/2026-02-13_09-28-10/gnina_docking/poses_pdbqt/gnina_3ZG5_10_lig_7.pdbqt	design_outputs/2026-02-13_09-28-10/gnina_docking/logs/gnina_3ZG5_10_lig_7.log
gnina	3ZG5_10	3ZG5	8	CC1(C)OC(=O)N2C(OC(=O)OC3CCN4N3C(=O)OC4(C)C)CCN21		-7.32	0.7327	5.691	0	design_outputs/2026-02-13_09-28-10/gnina_docking/poses_pdbqt/gnina_3ZG5_10_lig_8.pdbqt	design_outputs/2026-02-13_09-28-10/gnina_docking/logs/gnina_3ZG5_10_lig_8.log
gnina	3ZG5_10	3ZG5	9	CC1(C)OC(=O)N2C(OC(=O)OC3CCN4N3C(=O)OC4(C)C)CCN21		-7.55	0.7393	5.721	0	design_outputs/2026-02-13_09-28-10/gnina_docking/poses_pdbqt/gnina_3ZG5_10_lig_9.pdbqt	design_outputs/2026-02-13_09-28-10/gnina_docking/logs/gnina_3ZG5_10_lig_9.log
gnina	3ZG5_10	3ZG5	10	CC1(C)OC(=O)N2C(N3CCC(N4CCC(N5CCC(N6CCSC6(C)C)CC5)CC4)CC3)CCN21		-8.26	0.1264	6.307	0	design_outputs/2026-02-13_09-28-10/gnina_docking/poses_pdbqt/gnina_3ZG5_10_lig_10.pdbqt	design_outputs/2026-02-13_09-28-10/gnina_docking/logs/gnina_3ZG5_10_lig_10.log
gnina	3ZG5_10	3ZG5	11	COC1(C2CC(C3(I)CCN4N3C(=O)OC4(C)CC(N)=O)CCN2C(=O)O)CC1		-7.76	0.7329	6.395	0	design_outputs/2026-02-13_09-28-10/gnina_docking/poses_pdbqt/gnina_3ZG5_10_lig_11.pdbqt	design_outputs/2026-02-13_09-28-10/gnina_docking/logs/gnina_3ZG5_10_lig_11.log
gnina	3ZG5_10	3ZG5	12	CCC1CCN(C(=O)N2CCSC2(C)Cc2cccc(-c3ccccc3)c2)CC1N(C)C		-6.73	0.351	5.843	0	design_outputs/2026-02-13_09-28-10/gnina_docking/poses_pdbqt/gnina_3ZG5_10_lig_12.pdbqt	design_outputs/2026-02-13_09-28-10/gnina_docking/logs/gnina_3ZG5_10_lig_12.log
gnina	3ZG5_10	3ZG5	13	CC1(C)OC(=O)N2C(N3CCC(N4CCC(N5CCSC5(C)C)CC4)CC3)CCN21		-7.8	0.5662	6.328	0	design_outputs/2026-02-13_09-28-10/gnina_docking/poses_pdbqt/gnina_3ZG5_10_lig_13.pdbqt	design_outputs/2026-02-13_09-28-10/gnina_docking/logs/gnina_3ZG5_10_lig_13.log
gnina	3ZG5_10	3ZG5	14	CCC1C(c2ccc3ccccc3c2)CN(C(=O)N2CCC(CC)(C(N)=O)CC2C#N)CC1c1c[nH]c2ccccc12		-7.1	0.3682	6.602	0	design_outputs/2026-02-13_09-28-10/gnina_docking/poses_pdbqt/gnina_3ZG5_10_lig_14.pdbqt	design_outputs/2026-02-13_09-28-10/gnina_docking/logs/gnina_3ZG5_10_lig_14.log
gnina	3ZG5_10	3ZG5	15	CCC1CCN(C(=O)N2CCSC2(C)Cc2cccc(-c3ccccc3)c2)CC1N(C)C		-6.56	0.6679	6.087	0	design_outputs/2026-02-13_09-28-10/gnina_docking/poses_pdbqt/gnina_3ZG5_10_lig_15.pdbqt	design_outputs/2026-02-13_09-28-10/gnina_docking/logs/gnina_3ZG5_10_lig_15.log
gnina	3ZG5_10	3ZG5	16	CC1(C)OC(=O)N2C(OC(=O)OC3CCN4N3C(=O)OC4(C)C)CCN21		-7.55	0.7466	5.734	0	design_outputs/2026-02-13_09-28-10/gnina_docking/poses_pdbqt/gnina_3ZG5_10_lig_16.pdbqt	design_outputs/2026-02-13_09-28-10/gnina_docking/logs/gnina_3ZG5_10_lig_16.log
gnina	3ZG5_10	3ZG5	17	CCN1C(C(N)=O)CC(OC2(NC=O)CCN(C(=O)O)CC2N(C)C)CC1C1CC1C#N		-5.84	0.1583	5.407	0	design_outputs/2026-02-13_09-28-10/gnina_docking/poses_pdbqt/gnina_3ZG5_10_lig_17.pdbqt	design_outputs/2026-02-13_09-28-10/gnina_docking/logs/gnina_3ZG5_10_lig_17.log
gnina	3ZG5_10	3ZG5	18	CCC1CCN(C2(C3(CNCC4CC4)CC3)CC(c3ccncn3)N3N2C(=O)OC3(C)C)CC1(COC(=O)O)c1ccc2ccccc2c1		-7.64	0.2117	6.8	0	design_outputs/2026-02-13_09-28-10/gnina_docking/poses_pdbqt/gnina_3ZG5_10_lig_18.pdbqt	design_outputs/2026-02-13_09-28-10/gnina_docking/logs/gnina_3ZG5_10_lig_18.log
gnina	3ZG5_10	3ZG5	19	CC1(C)OC(=O)N2C(N3CCC(N4CCC(N5CCSC5(C)C)CC4)CC3)CCN21		-7.02	0.5319	5.986	0	design_outputs/2026-02-13_09-28-10/gnina_docking/poses_pdbqt/gnina_3ZG5_10_lig_19.pdbqt	design_outputs/2026-02-13_09-28-10/gnina_docking/logs/gnina_3ZG5_10_lig_19.log
gnina	3ZG5_10	3ZG5	20	COC1(C2CC(C3(I)CCN4N3C(=O)OC4(C)CC(N)=O)CCN2C(=O)O)CC1		-7.99	0.748	6.473	0	design_outputs/2026-02-13_09-28-10/gnina_docking/poses_pdbqt/gnina_3ZG5_10_lig_20.pdbqt	design_outputs/2026-02-13_09-28-10/gnina_docking/logs/gnina_3ZG5_10_lig_20.log
gnina	3ZG5_10	3ZG5	21	COC1(C2CC(C3(I)CCN4N3C(=O)OC4(C)CC(N)=O)CCN2C(=O)O)CC1		-7.69	0.6737	6.43	0	design_outputs/2026-02-13_09-28-10/gnina_docking/poses_pdbqt/gnina_3ZG5_10_lig_21.pdbqt	design_outputs/2026-02-13_09-28-10/gnina_docking/logs/gnina_3ZG5_10_lig_21.log
gnina	3ZG5_10	3ZG5	22	CC1(C)OC(=O)N2C(N3CCC(N4CCC(N5CCSC5(C)C)CC4)CC3)CCN21		-7.66	0.5636	6.39	0	design_outputs/2026-02-13_09-28-10/gnina_docking/poses_pdbqt/gnina_3ZG5_10_lig_22.pdbqt	design_outputs/2026-02-13_09-28-10/gnina_docking/logs/gnina_3ZG5_10_lig_22.log
gnina	3ZG5_10	3ZG5	23	COC1(C2CC(C3CC(c4ccncn4)N4N3C(=O)OC4(C)CC(N)=O)CC(I)N2C(=O)O)CC1		-8.58	0.4936	6.776	0	design_outputs/2026-02-13_09-28-10/gnina_docking/poses_pdbqt/gnina_3ZG5_10_lig_23.pdbqt	design_outputs/2026-02-13_09-28-10/gnina_docking/logs/gnina_3ZG5_10_lig_23.log
gnina	3ZG5_10	3ZG5	24	CC1(C)OC(=O)N2C(OC(=O)OC3CCN4N3C(=O)OC4(C)C)CCN21		-7.3	0.749	5.717	0	design_outputs/2026-02-13_09-28-10/gnina_docking/poses_pdbqt/gnina_3ZG5_10_lig_24.pdbqt	design_outputs/2026-02-13_09-28-10/gnina_docking/logs/gnina_3ZG5_10_lig_24.log
gnina	3ZG5_10	3ZG5	25	CCC1CCN(C2(C3(CNCC4CC4)CC3)CC(c3ccncn3)N3N2C(=O)OC3(C)C)CC1(COC(=O)O)c1ccc2ccccc2c1		-7.56	0.3029	7.297	0	design_outputs/2026-02-13_09-28-10/gnina_docking/poses_pdbqt/gnina_3ZG5_10_lig_25.pdbqt	design_outputs/2026-02-13_09-28-10/gnina_docking/logs/gnina_3ZG5_10_lig_25.log
gnina	3ZG5_10	3ZG5	26	CC1(C)OC(=O)N2C(OC(=O)OC3CCN4N3C(=O)OC4(C)C)CCN21		-7.54	0.7339	5.709	0	design_outputs/2026-02-13_09-28-10/gnina_docking/poses_pdbqt/gnina_3ZG5_10_lig_26.pdbqt	design_outputs/2026-02-13_09-28-10/gnina_docking/logs/gnina_3ZG5_10_lig_26.log
gnina	3ZG5_10	3ZG5	27	CC1(C)OC(=O)N2C(OC(=O)OC3CCN4N3C(=O)OC4(C)C)CCN21		-7.54	0.7422	5.733	0	design_outputs/2026-02-13_09-28-10/gnina_docking/poses_pdbqt/gnina_3ZG5_10_lig_27.pdbqt	design_outputs/2026-02-13_09-28-10/gnina_docking/logs/gnina_3ZG5_10_lig_27.log
gnina	3ZG5_10	3ZG5	28	CC1(C)OC(=O)N2C(N3CCC(N4CCC(N5CCSC5(C)C)CC4)CC3)CCN21		-7.72	0.5788	6.416	0	design_outputs/2026-02-13_09-28-10/gnina_docking/poses_pdbqt/gnina_3ZG5_10_lig_28.pdbqt	design_outputs/2026-02-13_09-28-10/gnina_docking/logs/gnina_3ZG5_10_lig_28.log
gnina	3ZG5_10	3ZG5	29	CCC1C(I)CN(C2(C3(C(N)=O)CC3)CCN3N2C(=O)OC3(C)C)CC1c1ccncc1		-7.24	0.4128	6.473	0	design_outputs/2026-02-13_09-28-10/gnina_docking/poses_pdbqt/gnina_3ZG5_10_lig_29.pdbqt	design_outputs/2026-02-13_09-28-10/gnina_docking/logs/gnina_3ZG5_10_lig_29.log
gnina	3ZG5_2	3ZG5	0	Cc1cc2n(c(=O)c1)C(=O)N(C1CCN(C(=O)N3CCSC3(C)C)CC1)C2=O		-7.21	0.3081	5.318	0	design_outputs/2026-02-13_09-28-10/gnina_docking/poses_pdbqt/gnina_3ZG5_2_lig_0.pdbqt	design_outputs/2026-02-13_09-28-10/gnina_docking/logs/gnina_3ZG5_2_lig_0.log
gnina	3ZG5_2	3ZG5	1	CCC1CCN(C(=O)N2CCSC2(C)Cc2ccc(-c3ccnc4ccccc34)cc2)C(C#N)C1N(C)C		-6.96	0.2168	6.173	0	design_outputs/2026-02-13_09-28-10/gnina_docking/poses_pdbqt/gnina_3ZG5_2_lig_1.pdbqt	design_outputs/2026-02-13_09-28-10/gnina_docking/logs/gnina_3ZG5_2_lig_1.log
gnina	3ZG5_2	3ZG5	2	CCC1CCN(C(=O)N2CCC(CCC(F)(F)F)(C(=O)NI)CC2)CC1		-8.3	0.4552	6.195	0	design_outputs/2026-02-13_09-28-10/gnina_docking/poses_pdbqt/gnina_3ZG5_2_lig_2.pdbqt	design_outputs/2026-02-13_09-28-10/gnina_docking/logs/gnina_3ZG5_2_lig_2.log
gnina	3ZG5_2	3ZG5	3	CCN1C(C(N)=O)CC(OC2CCN(C(=O)O)CC2N(C)C)C(c2cccnc2NC=O)C1C1CC1C#N		-7.15	0.6515	6.442	0	design_outputs/2026-02-13_09-28-10/gnina_docking/poses_pdbqt/gnina_3ZG5_2_lig_3.pdbqt	design_outputs/2026-02-13_09-28-10/gnina_docking/logs/gnina_3ZG5_2_lig_3.log
gnina	3ZG5_2	3ZG5	4	Cc1cc2n(c(=O)c1)C(=O)N(C1CCN(C(=O)N3CCSC3(C)C)CC1)C2=O		-6.95	0.3285	5.432	0	design_outputs/2026-02-13_09-28-10/gnina_docking/poses_pdbqt/gnina_3ZG5_2_lig_4.pdbqt	design_outputs/2026-02-13_09-28-10/gnina_docking/logs/gnina_3ZG5_2_lig_4.log
gnina	3ZG5_2	3ZG5	5	CCC1CCN(C(=O)N2CCSC2(C)Cc2cccc(-c3ccccc3)c2)CC1N(C)C		-8.35	0.294	6.009	0	design_outputs/2026-02-13_09-28-10/gnina_docking/poses_pdbqt/gnina_3ZG5_2_lig_5.pdbqt	design_outputs/2026-02-13_09-28-10/gnina_docking/logs/gnina_3ZG5_2_lig_5.log
gnina	3ZG5_2	3ZG5	6	CC1(C)OC(=O)N2C(OC(=O)OC3CCN4N3C(=O)OC4(C)C)CCN21		-8.62	0.6562	5.742	0	design_outputs/2026-02-13_09-28-10/gnina_docking/poses_pdbqt/gnina_3ZG5_2_lig_6.pdbqt	design_outputs/2026-02-13_09-28-10/gnina_docking/logs/gnina_3ZG5_2_lig_6.log
gnina	3ZG5_2	3ZG5	7	CC1(C)OC(=O)N2C(N3CCC(N4CCC(N5CCC(N6CCSC6(C)C)CC5)CC4)CC3)CCN21		-8.68	0.0999	6.398	0	design_outputs/2026-02-13_09-28-10/gnina_docking/poses_pdbqt/gnina_3ZG5_2_lig_7.pdbqt	design_outputs/2026-02-13_09-28-10/gnina_docking/logs/gnina_3ZG5_2_lig_7.log
gnina	3ZG5_2	3ZG5	8	CC1(C)OC(=O)N2C(OC(=O)OC3CCN4N3C(=O)OC4(C)C)CCN21		-8.65	0.6537	5.732	0	design_outputs/2026-02-13_09-28-10/gnina_docking/poses_pdbqt/gnina_3ZG5_2_lig_8.pdbqt	design_outputs/2026-02-13_09-28-10/gnina_docking/logs/gnina_3ZG5_2_lig_8.log
gnina	3ZG5_2	3ZG5	9	CC1(C)OC(=O)N2C(OC(=O)OC3CCN4N3C(=O)OC4(C)C)CCN21		-8.66	0.6525	5.732	0	design_outputs/2026-02-13_09-28-10/gnina_docking/poses_pdbqt/gnina_3ZG5_2_lig_9.pdbqt	design_outputs/2026-02-13_09-28-10/gnina_docking/logs/gnina_3ZG5_2_lig_9.log
gnina	3ZG5_2	3ZG5	10	CC1(C)OC(=O)N2C(N3CCC(N4CCC(N5CCC(N6CCSC6(C)C)CC5)CC4)CC3)CCN21		-9.24	0.1324	6.497	0	design_outputs/2026-02-13_09-28-10/gnina_docking/poses_pdbqt/gnina_3ZG5_2_lig_10.pdbqt	design_outputs/2026-02-13_09-28-10/gnina_docking/logs/gnina_3ZG5_2_lig_10.log
gnina	3ZG5_2	3ZG5	11	COC1(C2CC(C3(I)CCN4N3C(=O)OC4(C)CC(N)=O)CCN2C(=O)O)CC1		-7.55	0.5813	6.246	0	design_outputs/2026-02-13_09-28-10/gnina_docking/poses_pdbqt/gnina_3ZG5_2_lig_11.pdbqt	design_outputs/2026-02-13_09-28-10/gnina_docking/logs/gnina_3ZG5_2_lig_11.log
gnina	3ZG5_2	3ZG5	12	CCC1CCN(C(=O)N2CCSC2(C)Cc2cccc(-c3ccccc3)c2)CC1N(C)C		-8.47	0.3251	6.104	0	design_outputs/2026-02-13_09-28-10/gnina_docking/poses_pdbqt/gnina_3ZG5_2_lig_12.pdbqt	design_outputs/2026-02-13_09-28-10/gnina_docking/logs/gnina_3ZG5_2_lig_12.log
gnina	3ZG5_2	3ZG5	13	CC1(C)OC(=O)N2C(N3CCC(N4CCC(N5CCSC5(C)C)CC4)CC3)CCN21		-8.3	0.1391	5.976	0	design_outputs/2026-02-13_09-28-10/gnina_docking/poses_pdbqt/gnina_3ZG5_2_lig_13.pdbqt	design_outputs/2026-02-13_09-28-10/gnina_docking/logs/gnina_3ZG5_2_lig_13.log
gnina	3ZG5_2	3ZG5	14	CCC1C(c2ccc3ccccc3c2)CN(C(=O)N2CCC(CC)(C(N)=O)CC2C#N)CC1c1c[nH]c2ccccc12		-7.47	0.2281	6.861	0	design_outputs/2026-02-13_09-28-10/gnina_docking/poses_pdbqt/gnina_3ZG5_2_lig_14.pdbqt	design_outputs/2026-02-13_09-28-10/gnina_docking/logs/gnina_3ZG5_2_lig_14.log
gnina	3ZG5_2	3ZG5	15	CCC1CCN(C(=O)N2CCSC2(C)Cc2cccc(-c3ccccc3)c2)CC1N(C)C		-8.88	0.2498	6.026	0	design_outputs/2026-02-13_09-28-10/gnina_docking/poses_pdbqt/gnina_3ZG5_2_lig_15.pdbqt	design_outputs/2026-02-13_09-28-10/gnina_docking/logs/gnina_3ZG5_2_lig_15.log
gnina	3ZG5_2	3ZG5	16	CC1(C)OC(=O)N2C(OC(=O)OC3CCN4N3C(=O)OC4(C)C)CCN21		-8.58	0.6526	5.741	0	design_outputs/2026-02-13_09-28-10/gnina_docking/poses_pdbqt/gnina_3ZG5_2_lig_16.pdbqt	design_outputs/2026-02-13_09-28-10/gnina_docking/logs/gnina_3ZG5_2_lig_16.log
gnina	3ZG5_2	3ZG5	17	CCN1C(C(N)=O)CC(OC2(NC=O)CCN(C(=O)O)CC2N(C)C)CC1C1CC1C#N		-6.7	0.5989	6.22	0	design_outputs/2026-02-13_09-28-10/gnina_docking/poses_pdbqt/gnina_3ZG5_2_lig_17.pdbqt	design_outputs/2026-02-13_09-28-10/gnina_docking/logs/gnina_3ZG5_2_lig_17.log
gnina	3ZG5_2	3ZG5	18	CCC1CCN(C2(C3(CNCC4CC4)CC3)CC(c3ccncn3)N3N2C(=O)OC3(C)C)CC1(COC(=O)O)c1ccc2ccccc2c1		-6.82	0.302	6.84	0	design_outputs/2026-02-13_09-28-10/gnina_docking/poses_pdbqt/gnina_3ZG5_2_lig_18.pdbqt	design_outputs/2026-02-13_09-28-10/gnina_docking/logs/gnina_3ZG5_2_lig_18.log
gnina	3ZG5_2	3ZG5	19	CC1(C)OC(=O)N2C(N3CCC(N4CCC(N5CCSC5(C)C)CC4)CC3)CCN21		-7.58	0.1542	6.062	0	design_outputs/2026-02-13_09-28-10/gnina_docking/poses_pdbqt/gnina_3ZG5_2_lig_19.pdbqt	design_outputs/2026-02-13_09-28-10/gnina_docking/logs/gnina_3ZG5_2_lig_19.log
gnina	3ZG5_2	3ZG5	20	COC1(C2CC(C3(I)CCN4N3C(=O)OC4(C)CC(N)=O)CCN2C(=O)O)CC1		-7.43	0.5152	6.237	0	design_outputs/2026-02-13_09-28-10/gnina_docking/poses_pdbqt/gnina_3ZG5_2_lig_20.pdbqt	design_outputs/2026-02-13_09-28-10/gnina_docking/logs/gnina_3ZG5_2_lig_20.log
gnina	3ZG5_2	3ZG5	21	COC1(C2CC(C3(I)CCN4N3C(=O)OC4(C)CC(N)=O)CCN2C(=O)O)CC1		-6.81	0.4099	6.047	0	design_outputs/2026-02-13_09-28-10/gnina_docking/poses_pdbqt/gnina_3ZG5_2_lig_21.pdbqt	design_outputs/2026-02-13_09-28-10/gnina_docking/logs/gnina_3ZG5_2_lig_21.log
gnina	3ZG5_2	3ZG5	22	CC1(C)OC(=O)N2C(N3CCC(N4CCC(N5CCSC5(C)C)CC4)CC3)CCN21		-8.53	0.0851	5.864	0	design_outputs/2026-02-13_09-28-10/gnina_docking/poses_pdbqt/gnina_3ZG5_2_lig_22.pdbqt	design_outputs/2026-02-13_09-28-10/gnina_docking/logs/gnina_3ZG5_2_lig_22.log
gnina	3ZG5_2	3ZG5	23	COC1(C2CC(C3CC(c4ccncn4)N4N3C(=O)OC4(C)CC(N)=O)CC(I)N2C(=O)O)CC1		-8.26	0.2846	6.472	0	design_outputs/2026-02-13_09-28-10/gnina_docking/poses_pdbqt/gnina_3ZG5_2_lig_23.pdbqt	design_outputs/2026-02-13_09-28-10/gnina_docking/logs/gnina_3ZG5_2_lig_23.log
gnina	3ZG5_2	3ZG5	24	CC1(C)OC(=O)N2C(OC(=O)OC3CCN4N3C(=O)OC4(C)C)CCN21		-8.62	0.6509	5.732	0	design_outputs/2026-02-13_09-28-10/gnina_docking/poses_pdbqt/gnina_3ZG5_2_lig_24.pdbqt	design_outputs/2026-02-13_09-28-10/gnina_docking/logs/gnina_3ZG5_2_lig_24.log
gnina	3ZG5_2	3ZG5	25	CCC1CCN(C2(C3(CNCC4CC4)CC3)CC(c3ccncn3)N3N2C(=O)OC3(C)C)CC1(COC(=O)O)c1ccc2ccccc2c1		-6.74	0.2983	6.832	0	design_outputs/2026-02-13_09-28-10/gnina_docking/poses_pdbqt/gnina_3ZG5_2_lig_25.pdbqt	design_outputs/2026-02-13_09-28-10/gnina_docking/logs/gnina_3ZG5_2_lig_25.log
gnina	3ZG5_2	3ZG5	26	CC1(C)OC(=O)N2C(OC(=O)OC3CCN4N3C(=O)OC4(C)C)CCN21		-8.64	0.6492	5.725	0	design_outputs/2026-02-13_09-28-10/gnina_docking/poses_pdbqt/gnina_3ZG5_2_lig_26.pdbqt	design_outputs/2026-02-13_09-28-10/gnina_docking/logs/gnina_3ZG5_2_lig_26.log
gnina	3ZG5_2	3ZG5	27	CC1(C)OC(=O)N2C(OC(=O)OC3CCN4N3C(=O)OC4(C)C)CCN21		-8.64	0.651	5.728	0	design_outputs/2026-02-13_09-28-10/gnina_docking/poses_pdbqt/gnina_3ZG5_2_lig_27.pdbqt	design_outputs/2026-02-13_09-28-10/gnina_docking/logs/gnina_3ZG5_2_lig_27.log
gnina	3ZG5_2	3ZG5	28	CC1(C)OC(=O)N2C(N3CCC(N4CCC(N5CCSC5(C)C)CC4)CC3)CCN21		-7.59	0.1136	5.541	0	design_outputs/2026-02-13_09-28-10/gnina_docking/poses_pdbqt/gnina_3ZG5_2_lig_28.pdbqt	design_outputs/2026-02-13_09-28-10/gnina_docking/logs/gnina_3ZG5_2_lig_28.log
gnina	3ZG5_2	3ZG5	29	CCC1C(I)CN(C2(C3(C(N)=O)CC3)CCN3N2C(=O)OC3(C)C)CC1c1ccncc1		-7.04	0.1833	6.356	0	design_outputs/2026-02-13_09-28-10/gnina_docking/poses_pdbqt/gnina_3ZG5_2_lig_29.pdbqt	design_outputs/2026-02-13_09-28-10/gnina_docking/logs/gnina_3ZG5_2_lig_29.log
gnina	3ZG5_3	3ZG5	0	Cc1cc2n(c(=O)c1)C(=O)N(C1CCN(C(=O)N3CCSC3(C)C)CC1)C2=O		-6.8	0.5014	5.418	0	design_outputs/2026-02-13_09-28-10/gnina_docking/poses_pdbqt/gnina_3ZG5_3_lig_0.pdbqt	design_outputs/2026-02-13_09-28-10/gnina_docking/logs/gnina_3ZG5_3_lig_0.log
gnina	3ZG5_3	3ZG5	1	CCC1CCN(C(=O)N2CCSC2(C)Cc2ccc(-c3ccnc4ccccc34)cc2)C(C#N)C1N(C)C		-7.21	0.14	6.209	0	design_outputs/2026-02-13_09-28-10/gnina_docking/poses_pdbqt/gnina_3ZG5_3_lig_1.pdbqt	design_outputs/2026-02-13_09-28-10/gnina_docking/logs/gnina_3ZG5_3_lig_1.log
gnina	3ZG5_3	3ZG5	2	CCC1CCN(C(=O)N2CCC(CCC(F)(F)F)(C(=O)NI)CC2)CC1		-5.81	0.3068	5.781	0	design_outputs/2026-02-13_09-28-10/gnina_docking/poses_pdbqt/gnina_3ZG5_3_lig_2.pdbqt	design_outputs/2026-02-13_09-28-10/gnina_docking/logs/gnina_3ZG5_3_lig_2.log
gnina	3ZG5_3	3ZG5	3	CCN1C(C(N)=O)CC(OC2CCN(C(=O)O)CC2N(C)C)C(c2cccnc2NC=O)C1C1CC1C#N		-7.65	0.335	6.19	0	design_outputs/2026-02-13_09-28-10/gnina_docking/poses_pdbqt/gnina_3ZG5_3_lig_3.pdbqt	design_outputs/2026-02-13_09-28-10/gnina_docking/logs/gnina_3ZG5_3_lig_3.log
gnina	3ZG5_3	3ZG5	4	Cc1cc2n(c(=O)c1)C(=O)N(C1CCN(C(=O)N3CCSC3(C)C)CC1)C2=O		-6.43	0.3247	5.203	0	design_outputs/2026-02-13_09-28-10/gnina_docking/poses_pdbqt/gnina_3ZG5_3_lig_4.pdbqt	design_outputs/2026-02-13_09-28-10/gnina_docking/logs/gnina_3ZG5_3_lig_4.log
gnina	3ZG5_3	3ZG5	5	CCC1CCN(C(=O)N2CCSC2(C)Cc2cccc(-c3ccccc3)c2)CC1N(C)C		-8.5	0.4392	6.051	0	design_outputs/2026-02-13_09-28-10/gnina_docking/poses_pdbqt/gnina_3ZG5_3_lig_5.pdbqt	design_outputs/2026-02-13_09-28-10/gnina_docking/logs/gnina_3ZG5_3_lig_5.log
gnina	3ZG5_3	3ZG5	6	CC1(C)OC(=O)N2C(OC(=O)OC3CCN4N3C(=O)OC4(C)C)CCN21		-8.02	0.376	5.476	0	design_outputs/2026-02-13_09-28-10/gnina_docking/poses_pdbqt/gnina_3ZG5_3_lig_6.pdbqt	design_outputs/2026-02-13_09-28-10/gnina_docking/logs/gnina_3ZG5_3_lig_6.log
gnina	3ZG5_3	3ZG5	7	CC1(C)OC(=O)N2C(N3CCC(N4CCC(N5CCC(N6CCSC6(C)C)CC5)CC4)CC3)CCN21		-7.98	0.1247	6.366	0	design_outputs/2026-02-13_09-28-10/gnina_docking/poses_pdbqt/gnina_3ZG5_3_lig_7.pdbqt	design_outputs/2026-02-13_09-28-10/gnina_docking/logs/gnina_3ZG5_3_lig_7.log
gnina	3ZG5_3	3ZG5	8	CC1(C)OC(=O)N2C(OC(=O)OC3CCN4N3C(=O)OC4(C)C)CCN21		-8.08	0.4891	5.485	0	design_outputs/2026-02-13_09-28-10/gnina_docking/poses_pdbqt/gnina_3ZG5_3_lig_8.pdbqt	design_outputs/2026-02-13_09-28-10/gnina_docking/logs/gnina_3ZG5_3_lig_8.log
gnina	3ZG5_3	3ZG5	9	CC1(C)OC(=O)N2C(OC(=O)OC3CCN4N3C(=O)OC4(C)C)CCN21		-7.34	0.4754	5.501	0	design_outputs/2026-02-13_09-28-10/gnina_docking/poses_pdbqt/gnina_3ZG5_3_lig_9.pdbqt	design_outputs/2026-02-13_09-28-10/gnina_docking/logs/gnina_3ZG5_3_lig_9.log
gnina	3ZG5_3	3ZG5	10	CC1(C)OC(=O)N2C(N3CCC(N4CCC(N5CCC(N6CCSC6(C)C)CC5)CC4)CC3)CCN21		-7.36	0.1578	6.09	0	design_outputs/2026-02-13_09-28-10/gnina_docking/poses_pdbqt/gnina_3ZG5_3_lig_10.pdbqt	design_outputs/2026-02-13_09-28-10/gnina_docking/logs/gnina_3ZG5_3_lig_10.log
gnina	3ZG5_3	3ZG5	11	COC1(C2CC(C3(I)CCN4N3C(=O)OC4(C)CC(N)=O)CCN2C(=O)O)CC1		-6.66	0.4501	6.179	0	design_outputs/2026-02-13_09-28-10/gnina_docking/poses_pdbqt/gnina_3ZG5_3_lig_11.pdbqt	design_outputs/2026-02-13_09-28-10/gnina_docking/logs/gnina_3ZG5_3_lig_11.log
gnina	3ZG5_3	3ZG5	12	CCC1CCN(C(=O)N2CCSC2(C)Cc2cccc(-c3ccccc3)c2)CC1N(C)C		-8.51	0.4362	6.051	0	design_outputs/2026-02-13_09-28-10/gnina_docking/poses_pdbqt/gnina_3ZG5_3_lig_12.pdbqt	design_outputs/2026-02-13_09-28-10/gnina_docking/logs/gnina_3ZG5_3_lig_12.log
gnina	3ZG5_3	3ZG5	13	CC1(C)OC(=O)N2C(N3CCC(N4CCC(N5CCSC5(C)C)CC4)CC3)CCN21		-7.45	0.1798	5.793	0	design_outputs/2026-02-13_09-28-10/gnina_docking/poses_pdbqt/gnina_3ZG5_3_lig_13.pdbqt	design_outputs/2026-02-13_09-28-10/gnina_docking/logs/gnina_3ZG5_3_lig_13.log
gnina	3ZG5_3	3ZG5	14	CCC1C(c2ccc3ccccc3c2)CN(C(=O)N2CCC(CC)(C(N)=O)CC2C#N)CC1c1c[nH]c2ccccc12					-6	design_outputs/2026-02-13_09-28-10/gnina_docking/poses_pdbqt/gnina_3ZG5_3_lig_14.pdbqt	design_outputs/2026-02-13_09-28-10/gnina_docking/logs/gnina_3ZG5_3_lig_14.log
gnina	3ZG5_3	3ZG5	15	CCC1CCN(C(=O)N2CCSC2(C)Cc2cccc(-c3ccccc3)c2)CC1N(C)C		-6.41	0.3361	6.193	0	design_outputs/2026-02-13_09-28-10/gnina_docking/poses_pdbqt/gnina_3ZG5_3_lig_15.pdbqt	design_outputs/2026-02-13_09-28-10/gnina_docking/logs/gnina_3ZG5_3_lig_15.log
gnina	3ZG5_3	3ZG5	16	CC1(C)OC(=O)N2C(OC(=O)OC3CCN4N3C(=O)OC4(C)C)CCN21		-7.65	0.4326	5.487	0	design_outputs/2026-02-13_09-28-10/gnina_docking/poses_pdbqt/gnina_3ZG5_3_lig_16.pdbqt	design_outputs/2026-02-13_09-28-10/gnina_docking/logs/gnina_3ZG5_3_lig_16.log
gnina	3ZG5_3	3ZG5	17	CCN1C(C(N)=O)CC(OC2(NC=O)CCN(C(=O)O)CC2N(C)C)CC1C1CC1C#N		-7.22	0.231	5.711	0	design_outputs/2026-02-13_09-28-10/gnina_docking/poses_pdbqt/gnina_3ZG5_3_lig_17.pdbqt	design_outputs/2026-02-13_09-28-10/gnina_docking/logs/gnina_3ZG5_3_lig_17.log
gnina	3ZG5_3	3ZG5	18	CCC1CCN(C2(C3(CNCC4CC4)CC3)CC(c3ccncn3)N3N2C(=O)OC3(C)C)CC1(COC(=O)O)c1ccc2ccccc2c1		-8.41	0.2389	6.988	0	design_outputs/2026-02-13_09-28-10/gnina_docking/poses_pdbqt/gnina_3ZG5_3_lig_18.pdbqt	design_outputs/2026-02-13_09-28-10/gnina_docking/logs/gnina_3ZG5_3_lig_18.log
gnina	3ZG5_3	3ZG5	19	CC1(C)OC(=O)N2C(N3CCC(N4CCC(N5CCSC5(C)C)CC4)CC3)CCN21		-6.92	0.1518	5.961	0	design_outputs/2026-02-13_09-28-10/gnina_docking/poses_pdbqt/gnina_3ZG5_3_lig_19.pdbqt	design_outputs/2026-02-13_09-28-10/gnina_docking/logs/gnina_3ZG5_3_lig_19.log
gnina	3ZG5_3	3ZG5	20	COC1(C2CC(C3(I)CCN4N3C(=O)OC4(C)CC(N)=O)CCN2C(=O)O)CC1		-6.56	0.3776	5.816	0	design_outputs/2026-02-13_09-28-10/gnina_docking/poses_pdbqt/gnina_3ZG5_3_lig_20.pdbqt	design_outputs/2026-02-13_09-28-10/gnina_docking/logs/gnina_3ZG5_3_lig_20.log
gnina	3ZG5_3	3ZG5	21	COC1(C2CC(C3(I)CCN4N3C(=O)OC4(C)CC(N)=O)CCN2C(=O)O)CC1		-7.05	0.3742	6.059	0	design_outputs/2026-02-13_09-28-10/gnina_docking/poses_pdbqt/gnina_3ZG5_3_lig_21.pdbqt	design_outputs/2026-02-13_09-28-10/gnina_docking/logs/gnina_3ZG5_3_lig_21.log
gnina	3ZG5_3	3ZG5	22	CC1(C)OC(=O)N2C(N3CCC(N4CCC(N5CCSC5(C)C)CC4)CC3)CCN21		-7.66	0.1183	5.576	0	design_outputs/2026-02-13_09-28-10/gnina_docking/poses_pdbqt/gnina_3ZG5_3_lig_22.pdbqt	design_outputs/2026-02-13_09-28-10/gnina_docking/logs/gnina_3ZG5_3_lig_22.log
gnina	3ZG5_3	3ZG5	23	COC1(C2CC(C3CC(c4ccncn4)N4N3C(=O)OC4(C)CC(N)=O)CC(I)N2C(=O)O)CC1		-7.61	0.1675	6.18	0	design_outputs/2026-02-13_09-28-10/gnina_docking/poses_pdbqt/gnina_3ZG5_3_lig_23.pdbqt	design_outputs/2026-02-13_09-28-10/gnina_docking/logs/gnina_3ZG5_3_lig_23.log
gnina	3ZG5_3	3ZG5	24	CC1(C)OC(=O)N2C(OC(=O)OC3CCN4N3C(=O)OC4(C)C)CCN21		-8.1	0.4859	5.48	0	design_outputs/2026-02-13_09-28-10/gnina_docking/poses_pdbqt/gnina_3ZG5_3_lig_24.pdbqt	design_outputs/2026-02-13_09-28-10/gnina_docking/logs/gnina_3ZG5_3_lig_24.log
gnina	3ZG5_3	3ZG5	25	CCC1CCN(C2(C3(CNCC4CC4)CC3)CC(c3ccncn3)N3N2C(=O)OC3(C)C)CC1(COC(=O)O)c1ccc2ccccc2c1		-8.28	0.1579	6.906	0	design_outputs/2026-02-13_09-28-10/gnina_docking/poses_pdbqt/gnina_3ZG5_3_lig_25.pdbqt	design_outputs/2026-02-13_09-28-10/gnina_docking/logs/gnina_3ZG5_3_lig_25.log
gnina	3ZG5_3	3ZG5	26	CC1(C)OC(=O)N2C(OC(=O)OC3CCN4N3C(=O)OC4(C)C)CCN21		-7.38	0.4864	5.494	0	design_outputs/2026-02-13_09-28-10/gnina_docking/poses_pdbqt/gnina_3ZG5_3_lig_26.pdbqt	design_outputs/2026-02-13_09-28-10/gnina_docking/logs/gnina_3ZG5_3_lig_26.log
gnina	3ZG5_3	3ZG5	27	CC1(C)OC(=O)N2C(OC(=O)OC3CCN4N3C(=O)OC4(C)C)CCN21		-8.09	0.4757	5.474	0	design_outputs/2026-02-13_09-28-10/gnina_docking/poses_pdbqt/gnina_3ZG5_3_lig_27.pdbqt	design_outputs/2026-02-13_09-28-10/gnina_docking/logs/gnina_3ZG5_3_lig_27.log
gnina	3ZG5_3	3ZG5	28	CC1(C)OC(=O)N2C(N3CCC(N4CCC(N5CCSC5(C)C)CC4)CC3)CCN21		-7.82	0.1568	5.76	0	design_outputs/2026-02-13_09-28-10/gnina_docking/poses_pdbqt/gnina_3ZG5_3_lig_28.pdbqt	design_outputs/2026-02-13_09-28-10/gnina_docking/logs/gnina_3ZG5_3_lig_28.log
gnina	3ZG5_3	3ZG5	29	CCC1C(I)CN(C2(C3(C(N)=O)CC3)CCN3N2C(=O)OC3(C)C)CC1c1ccncc1		-6.97	0.32	6.344	0	design_outputs/2026-02-13_09-28-10/gnina_docking/poses_pdbqt/gnina_3ZG5_3_lig_29.pdbqt	design_outputs/2026-02-13_09-28-10/gnina_docking/logs/gnina_3ZG5_3_lig_29.log
gnina	3ZG5_4	3ZG5	0	Cc1cc2n(c(=O)c1)C(=O)N(C1CCN(C(=O)N3CCSC3(C)C)CC1)C2=O		-6.44	0.5777	5.433	0	design_outputs/2026-02-13_09-28-10/gnina_docking/poses_pdbqt/gnina_3ZG5_4_lig_0.pdbqt	design_outputs/2026-02-13_09-28-10/gnina_docking/logs/gnina_3ZG5_4_lig_0.log
gnina	3ZG5_4	3ZG5	1	CCC1CCN(C(=O)N2CCSC2(C)Cc2ccc(-c3ccnc4ccccc34)cc2)C(C#N)C1N(C)C		-7.78	0.4676	6.778	0	design_outputs/2026-02-13_09-28-10/gnina_docking/poses_pdbqt/gnina_3ZG5_4_lig_1.pdbqt	design_outputs/2026-02-13_09-28-10/gnina_docking/logs/gnina_3ZG5_4_lig_1.log
gnina	3ZG5_4	3ZG5	2	CCC1CCN(C(=O)N2CCC(CCC(F)(F)F)(C(=O)NI)CC2)CC1		-7.97	0.3374	6.139	0	design_outputs/2026-02-13_09-28-10/gnina_docking/poses_pdbqt/gnina_3ZG5_4_lig_2.pdbqt	design_outputs/2026-02-13_09-28-10/gnina_docking/logs/gnina_3ZG5_4_lig_2.log
gnina	3ZG5_4	3ZG5	3	CCN1C(C(N)=O)CC(OC2CCN(C(=O)O)CC2N(C)C)C(c2cccnc2NC=O)C1C1CC1C#N		-6.15	0.4028	6.248	0	design_outputs/2026-02-13_09-28-10/gnina_docking/poses_pdbqt/gnina_3ZG5_4_lig_3.pdbqt	design_outputs/2026-02-13_09-28-10/gnina_docking/logs/gnina_3ZG5_4_lig_3.log
gnina	3ZG5_4	3ZG5	4	Cc1cc2n(c(=O)c1)C(=O)N(C1CCN(C(=O)N3CCSC3(C)C)CC1)C2=O		-6.52	0.586	5.453	0	design_outputs/2026-02-13_09-28-10/gnina_docking/poses_pdbqt/gnina_3ZG5_4_lig_4.pdbqt	design_outputs/2026-02-13_09-28-10/gnina_docking/logs/gnina_3ZG5_4_lig_4.log
gnina	3ZG5_4	3ZG5	5	CCC1CCN(C(=O)N2CCSC2(C)Cc2cccc(-c3ccccc3)c2)CC1N(C)C		-6.7	0.4665	6.167	0	design_outputs/2026-02-13_09-28-10/gnina_docking/poses_pdbqt/gnina_3ZG5_4_lig_5.pdbqt	design_outputs/2026-02-13_09-28-10/gnina_docking/logs/gnina_3ZG5_4_lig_5.log
gnina	3ZG5_4	3ZG5	6	CC1(C)OC(=O)N2C(OC(=O)OC3CCN4N3C(=O)OC4(C)C)CCN21		-8.43	0.7153	5.822	0	design_outputs/2026-02-13_09-28-10/gnina_docking/poses_pdbqt/gnina_3ZG5_4_lig_6.pdbqt	design_outputs/2026-02-13_09-28-10/gnina_docking/logs/gnina_3ZG5_4_lig_6.log
gnina	3ZG5_4	3ZG5	7	CC1(C)OC(=O)N2C(N3CCC(N4CCC(N5CCC(N6CCSC6(C)C)CC5)CC4)CC3)CCN21		-8.23	0.3274	6.487	0	design_outputs/2026-02-13_09-28-10/gnina_docking/poses_pdbqt/gnina_3ZG5_4_lig_7.pdbqt	design_outputs/2026-02-13_09-28-10/gnina_docking/logs/gnina_3ZG5_4_lig_7.log
gnina	3ZG5_4	3ZG5	8	CC1(C)OC(=O)N2C(OC(=O)OC3CCN4N3C(=O)OC4(C)C)CCN21		-8.43	0.7193	5.823	0	design_outputs/2026-02-13_09-28-10/gnina_docking/poses_pdbqt/gnina_3ZG5_4_lig_8.pdbqt	design_outputs/2026-02-13_09-28-10/gnina_docking/logs/gnina_3ZG5_4_lig_8.log
gnina	3ZG5_4	3ZG5	9	CC1(C)OC(=O)N2C(OC(=O)OC3CCN4N3C(=O)OC4(C)C)CCN21		-8.43	0.7155	5.827	0	design_outputs/2026-02-13_09-28-10/gnina_docking/poses_pdbqt/gnina_3ZG5_4_lig_9.pdbqt	design_outputs/2026-02-13_09-28-10/gnina_docking/logs/gnina_3ZG5_4_lig_9.log
gnina	3ZG5_4	3ZG5	10	CC1(C)OC(=O)N2C(N3CCC(N4CCC(N5CCC(N6CCSC6(C)C)CC5)CC4)CC3)CCN21		-8.19	0.33	6.369	0	design_outputs/2026-02-13_09-28-10/gnina_docking/poses_pdbqt/gnina_3ZG5_4_lig_10.pdbqt	design_outputs/2026-02-13_09-28-10/gnina_docking/logs/gnina_3ZG5_4_lig_10.log
gnina	3ZG5_4	3ZG5	11	COC1(C2CC(C3(I)CCN4N3C(=O)OC4(C)CC(N)=O)CCN2C(=O)O)CC1		-6.21	0.3871	5.897	0	design_outputs/2026-02-13_09-28-10/gnina_docking/poses_pdbqt/gnina_3ZG5_4_lig_11.pdbqt	design_outputs/2026-02-13_09-28-10/gnina_docking/logs/gnina_3ZG5_4_lig_11.log
gnina	3ZG5_4	3ZG5	12	CCC1CCN(C(=O)N2CCSC2(C)Cc2cccc(-c3ccccc3)c2)CC1N(C)C		-8.72	0.4391	6.301	0	design_outputs/2026-02-13_09-28-10/gnina_docking/poses_pdbqt/gnina_3ZG5_4_lig_12.pdbqt	design_outputs/2026-02-13_09-28-10/gnina_docking/logs/gnina_3ZG5_4_lig_12.log
gnina	3ZG5_4	3ZG5	13	CC1(C)OC(=O)N2C(N3CCC(N4CCC(N5CCSC5(C)C)CC4)CC3)CCN21		-8.96	0.1215	5.543	0	design_outputs/2026-02-13_09-28-10/gnina_docking/poses_pdbqt/gnina_3ZG5_4_lig_13.pdbqt	design_outputs/2026-02-13_09-28-10/gnina_docking/logs/gnina_3ZG5_4_lig_13.log
gnina	3ZG5_4	3ZG5	14	CCC1C(c2ccc3ccccc3c2)CN(C(=O)N2CCC(CC)(C(N)=O)CC2C#N)CC1c1c[nH]c2ccccc12		-7.52	0.1928	6.525	0	design_outputs/2026-02-13_09-28-10/gnina_docking/poses_pdbqt/gnina_3ZG5_4_lig_14.pdbqt	design_outputs/2026-02-13_09-28-10/gnina_docking/logs/gnina_3ZG5_4_lig_14.log
gnina	3ZG5_4	3ZG5	15	CCC1CCN(C(=O)N2CCSC2(C)Cc2cccc(-c3ccccc3)c2)CC1N(C)C		-8.85	0.444	6.303	0	design_outputs/2026-02-13_09-28-10/gnina_docking/poses_pdbqt/gnina_3ZG5_4_lig_15.pdbqt	design_outputs/2026-02-13_09-28-10/gnina_docking/logs/gnina_3ZG5_4_lig_15.log
gnina	3ZG5_4	3ZG5	16	CC1(C)OC(=O)N2C(OC(=O)OC3CCN4N3C(=O)OC4(C)C)CCN21		-8.45	0.7103	5.794	0	design_outputs/2026-02-13_09-28-10/gnina_docking/poses_pdbqt/gnina_3ZG5_4_lig_16.pdbqt	design_outputs/2026-02-13_09-28-10/gnina_docking/logs/gnina_3ZG5_4_lig_16.log
gnina	3ZG5_4	3ZG5	17	CCN1C(C(N)=O)CC(OC2(NC=O)CCN(C(=O)O)CC2N(C)C)CC1C1CC1C#N		-6.06	0.2814	5.762	0	design_outputs/2026-02-13_09-28-10/gnina_docking/poses_pdbqt/gnina_3ZG5_4_lig_17.pdbqt	design_outputs/2026-02-13_09-28-10/gnina_docking/logs/gnina_3ZG5_4_lig_17.log
gnina	3ZG5_4	3ZG5	18	CCC1CCN(C2(C3(CNCC4CC4)CC3)CC(c3ccncn3)N3N2C(=O)OC3(C)C)CC1(COC(=O)O)c1ccc2ccccc2c1		-6.76	0.322	6.688	0	design_outputs/2026-02-13_09-28-10/gnina_docking/poses_pdbqt/gnina_3ZG5_4_lig_18.pdbqt	design_outputs/2026-02-13_09-28-10/gnina_docking/logs/gnina_3ZG5_4_lig_18.log
gnina	3ZG5_4	3ZG5	19	CC1(C)OC(=O)N2C(N3CCC(N4CCC(N5CCSC5(C)C)CC4)CC3)CCN21		-8.97	0.1234	5.552	0	design_outputs/2026-02-13_09-28-10/gnina_docking/poses_pdbqt/gnina_3ZG5_4_lig_19.pdbqt	design_outputs/2026-02-13_09-28-10/gnina_docking/logs/gnina_3ZG5_4_lig_19.log
gnina	3ZG5_4	3ZG5	20	COC1(C2CC(C3(I)CCN4N3C(=O)OC4(C)CC(N)=O)CCN2C(=O)O)CC1		-7.01	0.402	5.948	0	design_outputs/2026-02-13_09-28-10/gnina_docking/poses_pdbqt/gnina_3ZG5_4_lig_20.pdbqt	design_outputs/2026-02-13_09-28-10/gnina_docking/logs/gnina_3ZG5_4_lig_20.log
gnina	3ZG5_4	3ZG5	21	COC1(C2CC(C3(I)CCN4N3C(=O)OC4(C)CC(N)=O)CCN2C(=O)O)CC1		-7.03	0.403	5.951	0	design_outputs/2026-02-13_09-28-10/gnina_docking/poses_pdbqt/gnina_3ZG5_4_lig_21.pdbqt	design_outputs/2026-02-13_09-28-10/gnina_docking/logs/gnina_3ZG5_4_lig_21.log
gnina	3ZG5_4	3ZG5	22	CC1(C)OC(=O)N2C(N3CCC(N4CCC(N5CCSC5(C)C)CC4)CC3)CCN21		-8.83	0.133	5.571	0	design_outputs/2026-02-13_09-28-10/gnina_docking/poses_pdbqt/gnina_3ZG5_4_lig_22.pdbqt	design_outputs/2026-02-13_09-28-10/gnina_docking/logs/gnina_3ZG5_4_lig_22.log
gnina	3ZG5_4	3ZG5	23	COC1(C2CC(C3CC(c4ccncn4)N4N3C(=O)OC4(C)CC(N)=O)CC(I)N2C(=O)O)CC1		-8.08	0.3301	6.418	0	design_outputs/2026-02-13_09-28-10/gnina_docking/poses_pdbqt/gnina_3ZG5_4_lig_23.pdbqt	design_outputs/2026-02-13_09-28-10/gnina_docking/logs/gnina_3ZG5_4_lig_23.log
gnina	3ZG5_4	3ZG5	24	CC1(C)OC(=O)N2C(OC(=O)OC3CCN4N3C(=O)OC4(C)C)CCN21		-8.44	0.7075	5.794	0	design_outputs/2026-02-13_09-28-10/gnina_docking/poses_pdbqt/gnina_3ZG5_4_lig_24.pdbqt	design_outputs/2026-02-13_09-28-10/gnina_docking/logs/gnina_3ZG5_4_lig_24.log
gnina	3ZG5_4	3ZG5	25	CCC1CCN(C2(C3(CNCC4CC4)CC3)CC(c3ccncn3)N3N2C(=O)OC3(C)C)CC1(COC(=O)O)c1ccc2ccccc2c1		-7.13	0.3194	6.644	0	design_outputs/2026-02-13_09-28-10/gnina_docking/poses_pdbqt/gnina_3ZG5_4_lig_25.pdbqt	design_outputs/2026-02-13_09-28-10/gnina_docking/logs/gnina_3ZG5_4_lig_25.log
gnina	3ZG5_4	3ZG5	26	CC1(C)OC(=O)N2C(OC(=O)OC3CCN4N3C(=O)OC4(C)C)CCN21		-8.44	0.71	5.786	0	design_outputs/2026-02-13_09-28-10/gnina_docking/poses_pdbqt/gnina_3ZG5_4_lig_26.pdbqt	design_outputs/2026-02-13_09-28-10/gnina_docking/logs/gnina_3ZG5_4_lig_26.log
gnina	3ZG5_4	3ZG5	27	CC1(C)OC(=O)N2C(OC(=O)OC3CCN4N3C(=O)OC4(C)C)CCN21		-8.43	0.7213	5.831	0	design_outputs/2026-02-13_09-28-10/gnina_docking/poses_pdbqt/gnina_3ZG5_4_lig_27.pdbqt	design_outputs/2026-02-13_09-28-10/gnina_docking/logs/gnina_3ZG5_4_lig_27.log
gnina	3ZG5_4	3ZG5	28	CC1(C)OC(=O)N2C(N3CCC(N4CCC(N5CCSC5(C)C)CC4)CC3)CCN21		-6.84	0.1595	5.546	0	design_outputs/2026-02-13_09-28-10/gnina_docking/poses_pdbqt/gnina_3ZG5_4_lig_28.pdbqt	design_outputs/2026-02-13_09-28-10/gnina_docking/logs/gnina_3ZG5_4_lig_28.log
gnina	3ZG5_4	3ZG5	29	CCC1C(I)CN(C2(C3(C(N)=O)CC3)CCN3N2C(=O)OC3(C)C)CC1c1ccncc1		-8.28	0.2863	6.437	0	design_outputs/2026-02-13_09-28-10/gnina_docking/poses_pdbqt/gnina_3ZG5_4_lig_29.pdbqt	design_outputs/2026-02-13_09-28-10/gnina_docking/logs/gnina_3ZG5_4_lig_29.log
gnina	3ZG5_5	3ZG5	0	Cc1cc2n(c(=O)c1)C(=O)N(C1CCN(C(=O)N3CCSC3(C)C)CC1)C2=O		-7.45	0.3834	5.599	0	design_outputs/2026-02-13_09-28-10/gnina_docking/poses_pdbqt/gnina_3ZG5_5_lig_0.pdbqt	design_outputs/2026-02-13_09-28-10/gnina_docking/logs/gnina_3ZG5_5_lig_0.log
gnina	3ZG5_5	3ZG5	1	CCC1CCN(C(=O)N2CCSC2(C)Cc2ccc(-c3ccnc4ccccc34)cc2)C(C#N)C1N(C)C		-8.86	0.3634	6.915	0	design_outputs/2026-02-13_09-28-10/gnina_docking/poses_pdbqt/gnina_3ZG5_5_lig_1.pdbqt	design_outputs/2026-02-13_09-28-10/gnina_docking/logs/gnina_3ZG5_5_lig_1.log
gnina	3ZG5_5	3ZG5	2	CCC1CCN(C(=O)N2CCC(CCC(F)(F)F)(C(=O)NI)CC2)CC1		-7.68	0.608	6.234	0	design_outputs/2026-02-13_09-28-10/gnina_docking/poses_pdbqt/gnina_3ZG5_5_lig_2.pdbqt	design_outputs/2026-02-13_09-28-10/gnina_docking/logs/gnina_3ZG5_5_lig_2.log
gnina	3ZG5_5	3ZG5	3	CCN1C(C(N)=O)CC(OC2CCN(C(=O)O)CC2N(C)C)C(c2cccnc2NC=O)C1C1CC1C#N		-8.73	0.5908	6.629	0	design_outputs/2026-02-13_09-28-10/gnina_docking/poses_pdbqt/gnina_3ZG5_5_lig_3.pdbqt	design_outputs/2026-02-13_09-28-10/gnina_docking/logs/gnina_3ZG5_5_lig_3.log
gnina	3ZG5_5	3ZG5	4	Cc1cc2n(c(=O)c1)C(=O)N(C1CCN(C(=O)N3CCSC3(C)C)CC1)C2=O		-7.38	0.4667	5.71	0	design_outputs/2026-02-13_09-28-10/gnina_docking/poses_pdbqt/gnina_3ZG5_5_lig_4.pdbqt	design_outputs/2026-02-13_09-28-10/gnina_docking/logs/gnina_3ZG5_5_lig_4.log
gnina	3ZG5_5	3ZG5	5	CCC1CCN(C(=O)N2CCSC2(C)Cc2cccc(-c3ccccc3)c2)CC1N(C)C		-8.21	0.372	6.111	0	design_outputs/2026-02-13_09-28-10/gnina_docking/poses_pdbqt/gnina_3ZG5_5_lig_5.pdbqt	design_outputs/2026-02-13_09-28-10/gnina_docking/logs/gnina_3ZG5_5_lig_5.log
gnina	3ZG5_5	3ZG5	6	CC1(C)OC(=O)N2C(OC(=O)OC3CCN4N3C(=O)OC4(C)C)CCN21		-8.11	0.6986	5.827	0	design_outputs/2026-02-13_09-28-10/gnina_docking/poses_pdbqt/gnina_3ZG5_5_lig_6.pdbqt	design_outputs/2026-02-13_09-28-10/gnina_docking/logs/gnina_3ZG5_5_lig_6.log
gnina	3ZG5_5	3ZG5	7	CC1(C)OC(=O)N2C(N3CCC(N4CCC(N5CCC(N6CCSC6(C)C)CC5)CC4)CC3)CCN21		-7.81	0.1447	5.496	0	design_outputs/2026-02-13_09-28-10/gnina_docking/poses_pdbqt/gnina_3ZG5_5_lig_7.pdbqt	design_outputs/2026-02-13_09-28-10/gnina_docking/logs/gnina_3ZG5_5_lig_7.log
gnina	3ZG5_5	3ZG5	8	CC1(C)OC(=O)N2C(OC(=O)OC3CCN4N3C(=O)OC4(C)C)CCN21		-7.53	0.5877	5.621	0	design_outputs/2026-02-13_09-28-10/gnina_docking/poses_pdbqt/gnina_3ZG5_5_lig_8.pdbqt	design_outputs/2026-02-13_09-28-10/gnina_docking/logs/gnina_3ZG5_5_lig_8.log
gnina	3ZG5_5	3ZG5	9	CC1(C)OC(=O)N2C(OC(=O)OC3CCN4N3C(=O)OC4(C)C)CCN21		-6.9	0.5756	5.289	0	design_outputs/2026-02-13_09-28-10/gnina_docking/poses_pdbqt/gnina_3ZG5_5_lig_9.pdbqt	design_outputs/2026-02-13_09-28-10/gnina_docking/logs/gnina_3ZG5_5_lig_9.log
gnina	3ZG5_5	3ZG5	10	CC1(C)OC(=O)N2C(N3CCC(N4CCC(N5CCC(N6CCSC6(C)C)CC5)CC4)CC3)CCN21		-8.06	0.1454	6.479	0	design_outputs/2026-02-13_09-28-10/gnina_docking/poses_pdbqt/gnina_3ZG5_5_lig_10.pdbqt	design_outputs/2026-02-13_09-28-10/gnina_docking/logs/gnina_3ZG5_5_lig_10.log
gnina	3ZG5_5	3ZG5	11	COC1(C2CC(C3(I)CCN4N3C(=O)OC4(C)CC(N)=O)CCN2C(=O)O)CC1		-7.91	0.4018	5.969	0	design_outputs/2026-02-13_09-28-10/gnina_docking/poses_pdbqt/gnina_3ZG5_5_lig_11.pdbqt	design_outputs/2026-02-13_09-28-10/gnina_docking/logs/gnina_3ZG5_5_lig_11.log
gnina	3ZG5_5	3ZG5	12	CCC1CCN(C(=O)N2CCSC2(C)Cc2cccc(-c3ccccc3)c2)CC1N(C)C		-8.23	0.3543	6.075	0	design_outputs/2026-02-13_09-28-10/gnina_docking/poses_pdbqt/gnina_3ZG5_5_lig_12.pdbqt	design_outputs/2026-02-13_09-28-10/gnina_docking/logs/gnina_3ZG5_5_lig_12.log
gnina	3ZG5_5	3ZG5	13	CC1(C)OC(=O)N2C(N3CCC(N4CCC(N5CCSC5(C)C)CC4)CC3)CCN21		-7.86	0.3726	6.126	0	design_outputs/2026-02-13_09-28-10/gnina_docking/poses_pdbqt/gnina_3ZG5_5_lig_13.pdbqt	design_outputs/2026-02-13_09-28-10/gnina_docking/logs/gnina_3ZG5_5_lig_13.log
gnina	3ZG5_5	3ZG5	14	CCC1C(c2ccc3ccccc3c2)CN(C(=O)N2CCC(CC)(C(N)=O)CC2C#N)CC1c1c[nH]c2ccccc12		-7.54	0.3074	7.042	0	design_outputs/2026-02-13_09-28-10/gnina_docking/poses_pdbqt/gnina_3ZG5_5_lig_14.pdbqt	design_outputs/2026-02-13_09-28-10/gnina_docking/logs/gnina_3ZG5_5_lig_14.log
gnina	3ZG5_5	3ZG5	15	CCC1CCN(C(=O)N2CCSC2(C)Cc2cccc(-c3ccccc3)c2)CC1N(C)C		-8.25	0.3564	6.087	0	design_outputs/2026-02-13_09-28-10/gnina_docking/poses_pdbqt/gnina_3ZG5_5_lig_15.pdbqt	design_outputs/2026-02-13_09-28-10/gnina_docking/logs/gnina_3ZG5_5_lig_15.log
gnina	3ZG5_5	3ZG5	16	CC1(C)OC(=O)N2C(OC(=O)OC3CCN4N3C(=O)OC4(C)C)CCN21		-6.96	0.5772	5.296	0	design_outputs/2026-02-13_09-28-10/gnina_docking/poses_pdbqt/gnina_3ZG5_5_lig_16.pdbqt	design_outputs/2026-02-13_09-28-10/gnina_docking/logs/gnina_3ZG5_5_lig_16.log
gnina	3ZG5_5	3ZG5	17	CCN1C(C(N)=O)CC(OC2(NC=O)CCN(C(=O)O)CC2N(C)C)CC1C1CC1C#N		-7.53	0.7205	6.298	0	design_outputs/2026-02-13_09-28-10/gnina_docking/poses_pdbqt/gnina_3ZG5_5_lig_17.pdbqt	design_outputs/2026-02-13_09-28-10/gnina_docking/logs/gnina_3ZG5_5_lig_17.log
gnina	3ZG5_5	3ZG5	18	CCC1CCN(C2(C3(CNCC4CC4)CC3)CC(c3ccncn3)N3N2C(=O)OC3(C)C)CC1(COC(=O)O)c1ccc2ccccc2c1		-8.13	0.1092	6.91	0	design_outputs/2026-02-13_09-28-10/gnina_docking/poses_pdbqt/gnina_3ZG5_5_lig_18.pdbqt	design_outputs/2026-02-13_09-28-10/gnina_docking/logs/gnina_3ZG5_5_lig_18.log
gnina	3ZG5_5	3ZG5	19	CC1(C)OC(=O)N2C(N3CCC(N4CCC(N5CCSC5(C)C)CC4)CC3)CCN21		-7.85	0.3726	6.144	0	design_outputs/2026-02-13_09-28-10/gnina_docking/poses_pdbqt/gnina_3ZG5_5_lig_19.pdbqt	design_outputs/2026-02-13_09-28-10/gnina_docking/logs/gnina_3ZG5_5_lig_19.log
gnina	3ZG5_5	3ZG5	20	COC1(C2CC(C3(I)CCN4N3C(=O)OC4(C)CC(N)=O)CCN2C(=O)O)CC1		-7.95	0.4114	5.989	0	design_outputs/2026-02-13_09-28-10/gnina_docking/poses_pdbqt/gnina_3ZG5_5_lig_20.pdbqt	design_outputs/2026-02-13_09-28-10/gnina_docking/logs/gnina_3ZG5_5_lig_20.log
gnina	3ZG5_5	3ZG5	21	COC1(C2CC(C3(I)CCN4N3C(=O)OC4(C)CC(N)=O)CCN2C(=O)O)CC1		-7.92	0.4043	5.971	0	design_outputs/2026-02-13_09-28-10/gnina_docking/poses_pdbqt/gnina_3ZG5_5_lig_21.pdbqt	design_outputs/2026-02-13_09-28-10/gnina_docking/logs/gnina_3ZG5_5_lig_21.log
gnina	3ZG5_5	3ZG5	22	CC1(C)OC(=O)N2C(N3CCC(N4CCC(N5CCSC5(C)C)CC4)CC3)CCN21		-7.87	0.3733	6.144	0	design_outputs/2026-02-13_09-28-10/gnina_docking/poses_pdbqt/gnina_3ZG5_5_lig_22.pdbqt	design_outputs/2026-02-13_09-28-10/gnina_docking/logs/gnina_3ZG5_5_lig_22.log
gnina	3ZG5_5	3ZG5	23	COC1(C2CC(C3CC(c4ccncn4)N4N3C(=O)OC4(C)CC(N)=O)CC(I)N2C(=O)O)CC1		-7.08	0.3386	6.636	0	design_outputs/2026-02-13_09-28-10/gnina_docking/poses_pdbqt/gnina_3ZG5_5_lig_23.pdbqt	design_outputs/2026-02-13_09-28-10/gnina_docking/logs/gnina_3ZG5_5_lig_23.log
gnina	3ZG5_5	3ZG5	24	CC1(C)OC(=O)N2C(OC(=O)OC3CCN4N3C(=O)OC4(C)C)CCN21		-7.84	0.5631	5.597	0	design_outputs/2026-02-13_09-28-10/gnina_docking/poses_pdbqt/gnina_3ZG5_5_lig_24.pdbqt	design_outputs/2026-02-13_09-28-10/gnina_docking/logs/gnina_3ZG5_5_lig_24.log
gnina	3ZG5_5	3ZG5	25	CCC1CCN(C2(C3(CNCC4CC4)CC3)CC(c3ccncn3)N3N2C(=O)OC3(C)C)CC1(COC(=O)O)c1ccc2ccccc2c1		-8.63	0.1185	6.865	0	design_outputs/2026-02-13_09-28-10/gnina_docking/poses_pdbqt/gnina_3ZG5_5_lig_25.pdbqt	design_outputs/2026-02-13_09-28-10/gnina_docking/logs/gnina_3ZG5_5_lig_25.log
gnina	3ZG5_5	3ZG5	26	CC1(C)OC(=O)N2C(OC(=O)OC3CCN4N3C(=O)OC4(C)C)CCN21		-7.64	0.6281	5.753	0	design_outputs/2026-02-13_09-28-10/gnina_docking/poses_pdbqt/gnina_3ZG5_5_lig_26.pdbqt	design_outputs/2026-02-13_09-28-10/gnina_docking/logs/gnina_3ZG5_5_lig_26.log
gnina	3ZG5_5	3ZG5	27	CC1(C)OC(=O)N2C(OC(=O)OC3CCN4N3C(=O)OC4(C)C)CCN21		-6.97	0.5723	5.301	0	design_outputs/2026-02-13_09-28-10/gnina_docking/poses_pdbqt/gnina_3ZG5_5_lig_27.pdbqt	design_outputs/2026-02-13_09-28-10/gnina_docking/logs/gnina_3ZG5_5_lig_27.log
gnina	3ZG5_5	3ZG5	28	CC1(C)OC(=O)N2C(N3CCC(N4CCC(N5CCSC5(C)C)CC4)CC3)CCN21		-7.76	0.2126	5.875	0	design_outputs/2026-02-13_09-28-10/gnina_docking/poses_pdbqt/gnina_3ZG5_5_lig_28.pdbqt	design_outputs/2026-02-13_09-28-10/gnina_docking/logs/gnina_3ZG5_5_lig_28.log
gnina	3ZG5_5	3ZG5	29	CCC1C(I)CN(C2(C3(C(N)=O)CC3)CCN3N2C(=O)OC3(C)C)CC1c1ccncc1		-7.95	0.1872	6.098	0	design_outputs/2026-02-13_09-28-10/gnina_docking/poses_pdbqt/gnina_3ZG5_5_lig_29.pdbqt	design_outputs/2026-02-13_09-28-10/gnina_docking/logs/gnina_3ZG5_5_lig_29.log
gnina	3ZG5_6	3ZG5	0	Cc1cc2n(c(=O)c1)C(=O)N(C1CCN(C(=O)N3CCSC3(C)C)CC1)C2=O		-8.37	0.4509	5.905	0	design_outputs/2026-02-13_09-28-10/gnina_docking/poses_pdbqt/gnina_3ZG5_6_lig_0.pdbqt	design_outputs/2026-02-13_09-28-10/gnina_docking/logs/gnina_3ZG5_6_lig_0.log
gnina	3ZG5_6	3ZG5	1	CCC1CCN(C(=O)N2CCSC2(C)Cc2ccc(-c3ccnc4ccccc34)cc2)C(C#N)C1N(C)C		-8.45	0.4848	6.958	0	design_outputs/2026-02-13_09-28-10/gnina_docking/poses_pdbqt/gnina_3ZG5_6_lig_1.pdbqt	design_outputs/2026-02-13_09-28-10/gnina_docking/logs/gnina_3ZG5_6_lig_1.log
gnina	3ZG5_6	3ZG5	2	CCC1CCN(C(=O)N2CCC(CCC(F)(F)F)(C(=O)NI)CC2)CC1		-5.1	0.352	5.12	0	design_outputs/2026-02-13_09-28-10/gnina_docking/poses_pdbqt/gnina_3ZG5_6_lig_2.pdbqt	design_outputs/2026-02-13_09-28-10/gnina_docking/logs/gnina_3ZG5_6_lig_2.log
gnina	3ZG5_6	3ZG5	3	CCN1C(C(N)=O)CC(OC2CCN(C(=O)O)CC2N(C)C)C(c2cccnc2NC=O)C1C1CC1C#N		-4.52	0.4214	5.796	0	design_outputs/2026-02-13_09-28-10/gnina_docking/poses_pdbqt/gnina_3ZG5_6_lig_3.pdbqt	design_outputs/2026-02-13_09-28-10/gnina_docking/logs/gnina_3ZG5_6_lig_3.log
gnina	3ZG5_6	3ZG5	4	Cc1cc2n(c(=O)c1)C(=O)N(C1CCN(C(=O)N3CCSC3(C)C)CC1)C2=O		-8.33	0.443	5.907	0	design_outputs/2026-02-13_09-28-10/gnina_docking/poses_pdbqt/gnina_3ZG5_6_lig_4.pdbqt	design_outputs/2026-02-13_09-28-10/gnina_docking/logs/gnina_3ZG5_6_lig_4.log
gnina	3ZG5_6	3ZG5	5	CCC1CCN(C(=O)N2CCSC2(C)Cc2cccc(-c3ccccc3)c2)CC1N(C)C		-7.06	0.3763	5.749	0	design_outputs/2026-02-13_09-28-10/gnina_docking/poses_pdbqt/gnina_3ZG5_6_lig_5.pdbqt	design_outputs/2026-02-13_09-28-10/gnina_docking/logs/gnina_3ZG5_6_lig_5.log
gnina	3ZG5_6	3ZG5	6	CC1(C)OC(=O)N2C(OC(=O)OC3CCN4N3C(=O)OC4(C)C)CCN21		-7.85	0.6786	5.784	0	design_outputs/2026-02-13_09-28-10/gnina_docking/poses_pdbqt/gnina_3ZG5_6_lig_6.pdbqt	design_outputs/2026-02-13_09-28-10/gnina_docking/logs/gnina_3ZG5_6_lig_6.log
gnina	3ZG5_6	3ZG5	7	CC1(C)OC(=O)N2C(N3CCC(N4CCC(N5CCC(N6CCSC6(C)C)CC5)CC4)CC3)CCN21		-6.77	0.4817	5.769	0	design_outputs/2026-02-13_09-28-10/gnina_docking/poses_pdbqt/gnina_3ZG5_6_lig_7.pdbqt	design_outputs/2026-02-13_09-28-10/gnina_docking/logs/gnina_3ZG5_6_lig_7.log
gnina	3ZG5_6	3ZG5	8	CC1(C)OC(=O)N2C(OC(=O)OC3CCN4N3C(=O)OC4(C)C)CCN21		-7.85	0.6832	5.781	0	design_outputs/2026-02-13_09-28-10/gnina_docking/poses_pdbqt/gnina_3ZG5_6_lig_8.pdbqt	design_outputs/2026-02-13_09-28-10/gnina_docking/logs/gnina_3ZG5_6_lig_8.log
gnina	3ZG5_6	3ZG5	9	CC1(C)OC(=O)N2C(OC(=O)OC3CCN4N3C(=O)OC4(C)C)CCN21		-7.84	0.6802	5.785	0	design_outputs/2026-02-13_09-28-10/gnina_docking/poses_pdbqt/gnina_3ZG5_6_lig_9.pdbqt	design_outputs/2026-02-13_09-28-10/gnina_docking/logs/gnina_3ZG5_6_lig_9.log
gnina	3ZG5_6	3ZG5	10	CC1(C)OC(=O)N2C(N3CCC(N4CCC(N5CCC(N6CCSC6(C)C)CC5)CC4)CC3)CCN21		-6.66	0.4412	5.422	0	design_outputs/2026-02-13_09-28-10/gnina_docking/poses_pdbqt/gnina_3ZG5_6_lig_10.pdbqt	design_outputs/2026-02-13_09-28-10/gnina_docking/logs/gnina_3ZG5_6_lig_10.log
gnina	3ZG5_6	3ZG5	11	COC1(C2CC(C3(I)CCN4N3C(=O)OC4(C)CC(N)=O)CCN2C(=O)O)CC1		-7.4	0.4362	6.176	0	design_outputs/2026-02-13_09-28-10/gnina_docking/poses_pdbqt/gnina_3ZG5_6_lig_11.pdbqt	design_outputs/2026-02-13_09-28-10/gnina_docking/logs/gnina_3ZG5_6_lig_11.log
gnina	3ZG5_6	3ZG5	12	CCC1CCN(C(=O)N2CCSC2(C)Cc2cccc(-c3ccccc3)c2)CC1N(C)C		-8.06	0.4142	6.057	0	design_outputs/2026-02-13_09-28-10/gnina_docking/poses_pdbqt/gnina_3ZG5_6_lig_12.pdbqt	design_outputs/2026-02-13_09-28-10/gnina_docking/logs/gnina_3ZG5_6_lig_12.log
gnina	3ZG5_6	3ZG5	13	CC1(C)OC(=O)N2C(N3CCC(N4CCC(N5CCSC5(C)C)CC4)CC3)CCN21		-6.42	0.4968	5.397	0	design_outputs/2026-02-13_09-28-10/gnina_docking/poses_pdbqt/gnina_3ZG5_6_lig_13.pdbqt	design_outputs/2026-02-13_09-28-10/gnina_docking/logs/gnina_3ZG5_6_lig_13.log
gnina	3ZG5_6	3ZG5	14	CCC1C(c2ccc3ccccc3c2)CN(C(=O)N2CCC(CC)(C(N)=O)CC2C#N)CC1c1c[nH]c2ccccc12		-6.22	0.1959	6.656	0	design_outputs/2026-02-13_09-28-10/gnina_docking/poses_pdbqt/gnina_3ZG5_6_lig_14.pdbqt	design_outputs/2026-02-13_09-28-10/gnina_docking/logs/gnina_3ZG5_6_lig_14.log
gnina	3ZG5_6	3ZG5	15	CCC1CCN(C(=O)N2CCSC2(C)Cc2cccc(-c3ccccc3)c2)CC1N(C)C		-6.57	0.3183	5.465	0	design_outputs/2026-02-13_09-28-10/gnina_docking/poses_pdbqt/gnina_3ZG5_6_lig_15.pdbqt	design_outputs/2026-02-13_09-28-10/gnina_docking/logs/gnina_3ZG5_6_lig_15.log
gnina	3ZG5_6	3ZG5	16	CC1(C)OC(=O)N2C(OC(=O)OC3CCN4N3C(=O)OC4(C)C)CCN21		-7.86	0.6793	5.784	0	design_outputs/2026-02-13_09-28-10/gnina_docking/poses_pdbqt/gnina_3ZG5_6_lig_16.pdbqt	design_outputs/2026-02-13_09-28-10/gnina_docking/logs/gnina_3ZG5_6_lig_16.log
gnina	3ZG5_6	3ZG5	17	CCN1C(C(N)=O)CC(OC2(NC=O)CCN(C(=O)O)CC2N(C)C)CC1C1CC1C#N		-6.04	0.4167	5.687	0	design_outputs/2026-02-13_09-28-10/gnina_docking/poses_pdbqt/gnina_3ZG5_6_lig_17.pdbqt	design_outputs/2026-02-13_09-28-10/gnina_docking/logs/gnina_3ZG5_6_lig_17.log
gnina	3ZG5_6	3ZG5	18	CCC1CCN(C2(C3(CNCC4CC4)CC3)CC(c3ccncn3)N3N2C(=O)OC3(C)C)CC1(COC(=O)O)c1ccc2ccccc2c1		-6.97	0.1418	6.313	0	design_outputs/2026-02-13_09-28-10/gnina_docking/poses_pdbqt/gnina_3ZG5_6_lig_18.pdbqt	design_outputs/2026-02-13_09-28-10/gnina_docking/logs/gnina_3ZG5_6_lig_18.log
gnina	3ZG5_6	3ZG5	19	CC1(C)OC(=O)N2C(N3CCC(N4CCC(N5CCSC5(C)C)CC4)CC3)CCN21		-6.17	0.3561	5.347	0	design_outputs/2026-02-13_09-28-10/gnina_docking/poses_pdbqt/gnina_3ZG5_6_lig_19.pdbqt	design_outputs/2026-02-13_09-28-10/gnina_docking/logs/gnina_3ZG5_6_lig_19.log
gnina	3ZG5_6	3ZG5	20	COC1(C2CC(C3(I)CCN4N3C(=O)OC4(C)CC(N)=O)CCN2C(=O)O)CC1		-7.39	0.4252	6.161	0	design_outputs/2026-02-13_09-28-10/gnina_docking/poses_pdbqt/gnina_3ZG5_6_lig_20.pdbqt	design_outputs/2026-02-13_09-28-10/gnina_docking/logs/gnina_3ZG5_6_lig_20.log
gnina	3ZG5_6	3ZG5	21	COC1(C2CC(C3(I)CCN4N3C(=O)OC4(C)CC(N)=O)CCN2C(=O)O)CC1		-7.44	0.434	6.179	0	design_outputs/2026-02-13_09-28-10/gnina_docking/poses_pdbqt/gnina_3ZG5_6_lig_21.pdbqt	design_outputs/2026-02-13_09-28-10/gnina_docking/logs/gnina_3ZG5_6_lig_21.log
gnina	3ZG5_6	3ZG5	22	CC1(C)OC(=O)N2C(N3CCC(N4CCC(N5CCSC5(C)C)CC4)CC3)CCN21		-6.17	0.5839	5.315	0	design_outputs/2026-02-13_09-28-10/gnina_docking/poses_pdbqt/gnina_3ZG5_6_lig_22.pdbqt	design_outputs/2026-02-13_09-28-10/gnina_docking/logs/gnina_3ZG5_6_lig_22.log
gnina	3ZG5_6	3ZG5	23	COC1(C2CC(C3CC(c4ccncn4)N4N3C(=O)OC4(C)CC(N)=O)CC(I)N2C(=O)O)CC1		-6.33	0.2997	6.178	0	design_outputs/2026-02-13_09-28-10/gnina_docking/poses_pdbqt/gnina_3ZG5_6_lig_23.pdbqt	design_outputs/2026-02-13_09-28-10/gnina_docking/logs/gnina_3ZG5_6_lig_23.log
gnina	3ZG5_6	3ZG5	24	CC1(C)OC(=O)N2C(OC(=O)OC3CCN4N3C(=O)OC4(C)C)CCN21		-7.84	0.6802	5.784	0	design_outputs/2026-02-13_09-28-10/gnina_docking/poses_pdbqt/gnina_3ZG5_6_lig_24.pdbqt	design_outputs/2026-02-13_09-28-10/gnina_docking/logs/gnina_3ZG5_6_lig_24.log
gnina	3ZG5_6	3ZG5	25	CCC1CCN(C2(C3(CNCC4CC4)CC3)CC(c3ccncn3)N3N2C(=O)OC3(C)C)CC1(COC(=O)O)c1ccc2ccccc2c1		-7.68	0.2051	6.686	0	design_outputs/2026-02-13_09-28-10/gnina_docking/poses_pdbqt/gnina_3ZG5_6_lig_25.pdbqt	design_outputs/2026-02-13_09-28-10/gnina_docking/logs/gnina_3ZG5_6_lig_25.log
gnina	3ZG5_6	3ZG5	26	CC1(C)OC(=O)N2C(OC(=O)OC3CCN4N3C(=O)OC4(C)C)CCN21		-7.84	0.6783	5.784	0	design_outputs/2026-02-13_09-28-10/gnina_docking/poses_pdbqt/gnina_3ZG5_6_lig_26.pdbqt	design_outputs/2026-02-13_09-28-10/gnina_docking/logs/gnina_3ZG5_6_lig_26.log
gnina	3ZG5_6	3ZG5	27	CC1(C)OC(=O)N2C(OC(=O)OC3CCN4N3C(=O)OC4(C)C)CCN21		-7.84	0.6812	5.786	0	design_outputs/2026-02-13_09-28-10/gnina_docking/poses_pdbqt/gnina_3ZG5_6_lig_27.pdbqt	design_outputs/2026-02-13_09-28-10/gnina_docking/logs/gnina_3ZG5_6_lig_27.log
gnina	3ZG5_6	3ZG5	28	CC1(C)OC(=O)N2C(N3CCC(N4CCC(N5CCSC5(C)C)CC4)CC3)CCN21		-6.12	0.5738	5.372	0	design_outputs/2026-02-13_09-28-10/gnina_docking/poses_pdbqt/gnina_3ZG5_6_lig_28.pdbqt	design_outputs/2026-02-13_09-28-10/gnina_docking/logs/gnina_3ZG5_6_lig_28.log
gnina	3ZG5_6	3ZG5	29	CCC1C(I)CN(C2(C3(C(N)=O)CC3)CCN3N2C(=O)OC3(C)C)CC1c1ccncc1		-7.04	0.2778	6.396	0	design_outputs/2026-02-13_09-28-10/gnina_docking/poses_pdbqt/gnina_3ZG5_6_lig_29.pdbqt	design_outputs/2026-02-13_09-28-10/gnina_docking/logs/gnina_3ZG5_6_lig_29.log
gnina	3ZG5_7	3ZG5	0	Cc1cc2n(c(=O)c1)C(=O)N(C1CCN(C(=O)N3CCSC3(C)C)CC1)C2=O		-8.55	0.6026	6.02	0	design_outputs/2026-02-13_09-28-10/gnina_docking/poses_pdbqt/gnina_3ZG5_7_lig_0.pdbqt	design_outputs/2026-02-13_09-28-10/gnina_docking/logs/gnina_3ZG5_7_lig_0.log
gnina	3ZG5_7	3ZG5	1	CCC1CCN(C(=O)N2CCSC2(C)Cc2ccc(-c3ccnc4ccccc34)cc2)C(C#N)C1N(C)C		-7.25	0.5049	6.279	0	design_outputs/2026-02-13_09-28-10/gnina_docking/poses_pdbqt/gnina_3ZG5_7_lig_1.pdbqt	design_outputs/2026-02-13_09-28-10/gnina_docking/logs/gnina_3ZG5_7_lig_1.log
gnina	3ZG5_7	3ZG5	2	CCC1CCN(C(=O)N2CCC(CCC(F)(F)F)(C(=O)NI)CC2)CC1		-5.03	0.3413	5.09	0	design_outputs/2026-02-13_09-28-10/gnina_docking/poses_pdbqt/gnina_3ZG5_7_lig_2.pdbqt	design_outputs/2026-02-13_09-28-10/gnina_docking/logs/gnina_3ZG5_7_lig_2.log
gnina	3ZG5_7	3ZG5	3	CCN1C(C(N)=O)CC(OC2CCN(C(=O)O)CC2N(C)C)C(c2cccnc2NC=O)C1C1CC1C#N		-7.28	0.77	6.448	0	design_outputs/2026-02-13_09-28-10/gnina_docking/poses_pdbqt/gnina_3ZG5_7_lig_3.pdbqt	design_outputs/2026-02-13_09-28-10/gnina_docking/logs/gnina_3ZG5_7_lig_3.log
gnina	3ZG5_7	3ZG5	4	Cc1cc2n(c(=O)c1)C(=O)N(C1CCN(C(=O)N3CCSC3(C)C)CC1)C2=O		-8.55	0.6037	6.02	0	design_outputs/2026-02-13_09-28-10/gnina_docking/poses_pdbqt/gnina_3ZG5_7_lig_4.pdbqt	design_outputs/2026-02-13_09-28-10/gnina_docking/logs/gnina_3ZG5_7_lig_4.log
gnina	3ZG5_7	3ZG5	5	CCC1CCN(C(=O)N2CCSC2(C)Cc2cccc(-c3ccccc3)c2)CC1N(C)C		-7.61	0.5425	6.186	0	design_outputs/2026-02-13_09-28-10/gnina_docking/poses_pdbqt/gnina_3ZG5_7_lig_5.pdbqt	design_outputs/2026-02-13_09-28-10/gnina_docking/logs/gnina_3ZG5_7_lig_5.log
gnina	3ZG5_7	3ZG5	6	CC1(C)OC(=O)N2C(OC(=O)OC3CCN4N3C(=O)OC4(C)C)CCN21		-6.57	0.456	5.143	0	design_outputs/2026-02-13_09-28-10/gnina_docking/poses_pdbqt/gnina_3ZG5_7_lig_6.pdbqt	design_outputs/2026-02-13_09-28-10/gnina_docking/logs/gnina_3ZG5_7_lig_6.log
gnina	3ZG5_7	3ZG5	7	CC1(C)OC(=O)N2C(N3CCC(N4CCC(N5CCC(N6CCSC6(C)C)CC5)CC4)CC3)CCN21		-6.85	0.2095	6.206	0	design_outputs/2026-02-13_09-28-10/gnina_docking/poses_pdbqt/gnina_3ZG5_7_lig_7.pdbqt	design_outputs/2026-02-13_09-28-10/gnina_docking/logs/gnina_3ZG5_7_lig_7.log
gnina	3ZG5_7	3ZG5	8	CC1(C)OC(=O)N2C(OC(=O)OC3CCN4N3C(=O)OC4(C)C)CCN21		-5.71	0.3307	4.983	0	design_outputs/2026-02-13_09-28-10/gnina_docking/poses_pdbqt/gnina_3ZG5_7_lig_8.pdbqt	design_outputs/2026-02-13_09-28-10/gnina_docking/logs/gnina_3ZG5_7_lig_8.log
gnina	3ZG5_7	3ZG5	9	CC1(C)OC(=O)N2C(OC(=O)OC3CCN4N3C(=O)OC4(C)C)CCN21		-5.85	0.4131	4.809	0	design_outputs/2026-02-13_09-28-10/gnina_docking/poses_pdbqt/gnina_3ZG5_7_lig_9.pdbqt	design_outputs/2026-02-13_09-28-10/gnina_docking/logs/gnina_3ZG5_7_lig_9.log
gnina	3ZG5_7	3ZG5	10	CC1(C)OC(=O)N2C(N3CCC(N4CCC(N5CCC(N6CCSC6(C)C)CC5)CC4)CC3)CCN21		-6.82	0.2153	6.191	0	design_outputs/2026-02-13_09-28-10/gnina_docking/poses_pdbqt/gnina_3ZG5_7_lig_10.pdbqt	design_outputs/2026-02-13_09-28-10/gnina_docking/logs/gnina_3ZG5_7_lig_10.log
gnina	3ZG5_7	3ZG5	11	COC1(C2CC(C3(I)CCN4N3C(=O)OC4(C)CC(N)=O)CCN2C(=O)O)CC1		-6.15	0.4022	5.632	0	design_outputs/2026-02-13_09-28-10/gnina_docking/poses_pdbqt/gnina_3ZG5_7_lig_11.pdbqt	design_outputs/2026-02-13_09-28-10/gnina_docking/logs/gnina_3ZG5_7_lig_11.log
gnina	3ZG5_7	3ZG5	12	CCC1CCN(C(=O)N2CCSC2(C)Cc2cccc(-c3ccccc3)c2)CC1N(C)C		-6.32	0.6697	5.897	0	design_outputs/2026-02-13_09-28-10/gnina_docking/poses_pdbqt/gnina_3ZG5_7_lig_12.pdbqt	design_outputs/2026-02-13_09-28-10/gnina_docking/logs/gnina_3ZG5_7_lig_12.log
gnina	3ZG5_7	3ZG5	13	CC1(C)OC(=O)N2C(N3CCC(N4CCC(N5CCSC5(C)C)CC4)CC3)CCN21		-6.95	0.4744	6.012	0	design_outputs/2026-02-13_09-28-10/gnina_docking/poses_pdbqt/gnina_3ZG5_7_lig_13.pdbqt	design_outputs/2026-02-13_09-28-10/gnina_docking/logs/gnina_3ZG5_7_lig_13.log
gnina	3ZG5_7	3ZG5	14	CCC1C(c2ccc3ccccc3c2)CN(C(=O)N2CCC(CC)(C(N)=O)CC2C#N)CC1c1c[nH]c2ccccc12		-6.31	0.5488	6.999	0	design_outputs/2026-02-13_09-28-10/gnina_docking/poses_pdbqt/gnina_3ZG5_7_lig_14.pdbqt	design_outputs/2026-02-13_09-28-10/gnina_docking/logs/gnina_3ZG5_7_lig_14.log
gnina	3ZG5_7	3ZG5	15	CCC1CCN(C(=O)N2CCSC2(C)Cc2cccc(-c3ccccc3)c2)CC1N(C)C		-8.14	0.5464	6.163	0	design_outputs/2026-02-13_09-28-10/gnina_docking/poses_pdbqt/gnina_3ZG5_7_lig_15.pdbqt	design_outputs/2026-02-13_09-28-10/gnina_docking/logs/gnina_3ZG5_7_lig_15.log
gnina	3ZG5_7	3ZG5	16	CC1(C)OC(=O)N2C(OC(=O)OC3CCN4N3C(=O)OC4(C)C)CCN21		-5.64	0.3206	5.091	0	design_outputs/2026-02-13_09-28-10/gnina_docking/poses_pdbqt/gnina_3ZG5_7_lig_16.pdbqt	design_outputs/2026-02-13_09-28-10/gnina_docking/logs/gnina_3ZG5_7_lig_16.log
gnina	3ZG5_7	3ZG5	17	CCN1C(C(N)=O)CC(OC2(NC=O)CCN(C(=O)O)CC2N(C)C)CC1C1CC1C#N		-6.36	0.2497	5.25	0	design_outputs/2026-02-13_09-28-10/gnina_docking/poses_pdbqt/gnina_3ZG5_7_lig_17.pdbqt	design_outputs/2026-02-13_09-28-10/gnina_docking/logs/gnina_3ZG5_7_lig_17.log
gnina	3ZG5_7	3ZG5	18	CCC1CCN(C2(C3(CNCC4CC4)CC3)CC(c3ccncn3)N3N2C(=O)OC3(C)C)CC1(COC(=O)O)c1ccc2ccccc2c1		-6.52	0.0887	6.267	0	design_outputs/2026-02-13_09-28-10/gnina_docking/poses_pdbqt/gnina_3ZG5_7_lig_18.pdbqt	design_outputs/2026-02-13_09-28-10/gnina_docking/logs/gnina_3ZG5_7_lig_18.log
gnina	3ZG5_7	3ZG5	19	CC1(C)OC(=O)N2C(N3CCC(N4CCC(N5CCSC5(C)C)CC4)CC3)CCN21		-6.35	0.4046	5.43	0	design_outputs/2026-02-13_09-28-10/gnina_docking/poses_pdbqt/gnina_3ZG5_7_lig_19.pdbqt	design_outputs/2026-02-13_09-28-10/gnina_docking/logs/gnina_3ZG5_7_lig_19.log
gnina	3ZG5_7	3ZG5	20	COC1(C2CC(C3(I)CCN4N3C(=O)OC4(C)CC(N)=O)CCN2C(=O)O)CC1		-6.51	0.3877	5.58	0	design_outputs/2026-02-13_09-28-10/gnina_docking/poses_pdbqt/gnina_3ZG5_7_lig_20.pdbqt	design_outputs/2026-02-13_09-28-10/gnina_docking/logs/gnina_3ZG5_7_lig_20.log
gnina	3ZG5_7	3ZG5	21	COC1(C2CC(C3(I)CCN4N3C(=O)OC4(C)CC(N)=O)CCN2C(=O)O)CC1		-5.72	0.2919	5.644	0	design_outputs/2026-02-13_09-28-10/gnina_docking/poses_pdbqt/gnina_3ZG5_7_lig_21.pdbqt	design_outputs/2026-02-13_09-28-10/gnina_docking/logs/gnina_3ZG5_7_lig_21.log
gnina	3ZG5_7	3ZG5	22	CC1(C)OC(=O)N2C(N3CCC(N4CCC(N5CCSC5(C)C)CC4)CC3)CCN21		-7.05	0.4942	5.997	0	design_outputs/2026-02-13_09-28-10/gnina_docking/poses_pdbqt/gnina_3ZG5_7_lig_22.pdbqt	design_outputs/2026-02-13_09-28-10/gnina_docking/logs/gnina_3ZG5_7_lig_22.log
gnina	3ZG5_7	3ZG5	23	COC1(C2CC(C3CC(c4ccncn4)N4N3C(=O)OC4(C)CC(N)=O)CC(I)N2C(=O)O)CC1		-6.33	0.4065	6.168	0	design_outputs/2026-02-13_09-28-10/gnina_docking/poses_pdbqt/gnina_3ZG5_7_lig_23.pdbqt	design_outputs/2026-02-13_09-28-10/gnina_docking/logs/gnina_3ZG5_7_lig_23.log
gnina	3ZG5_7	3ZG5	24	CC1(C)OC(=O)N2C(OC(=O)OC3CCN4N3C(=O)OC4(C)C)CCN21		-5.85	0.4008	4.845	0	design_outputs/2026-02-13_09-28-10/gnina_docking/poses_pdbqt/gnina_3ZG5_7_lig_24.pdbqt	design_outputs/2026-02-13_09-28-10/gnina_docking/logs/gnina_3ZG5_7_lig_24.log
gnina	3ZG5_7	3ZG5	25	CCC1CCN(C2(C3(CNCC4CC4)CC3)CC(c3ccncn3)N3N2C(=O)OC3(C)C)CC1(COC(=O)O)c1ccc2ccccc2c1		-7.75	0.0852	6.747	0	design_outputs/2026-02-13_09-28-10/gnina_docking/poses_pdbqt/gnina_3ZG5_7_lig_25.pdbqt	design_outputs/2026-02-13_09-28-10/gnina_docking/logs/gnina_3ZG5_7_lig_25.log
gnina	3ZG5_7	3ZG5	26	CC1(C)OC(=O)N2C(OC(=O)OC3CCN4N3C(=O)OC4(C)C)CCN21		-6.15	0.2971	5.15	0	design_outputs/2026-02-13_09-28-10/gnina_docking/poses_pdbqt/gnina_3ZG5_7_lig_26.pdbqt	design_outputs/2026-02-13_09-28-10/gnina_docking/logs/gnina_3ZG5_7_lig_26.log
gnina	3ZG5_7	3ZG5	27	CC1(C)OC(=O)N2C(OC(=O)OC3CCN4N3C(=O)OC4(C)C)CCN21		-5.74	0.401	5.2	0	design_outputs/2026-02-13_09-28-10/gnina_docking/poses_pdbqt/gnina_3ZG5_7_lig_27.pdbqt	design_outputs/2026-02-13_09-28-10/gnina_docking/logs/gnina_3ZG5_7_lig_27.log
gnina	3ZG5_7	3ZG5	28	CC1(C)OC(=O)N2C(N3CCC(N4CCC(N5CCSC5(C)C)CC4)CC3)CCN21		-7.09	0.5083	5.986	0	design_outputs/2026-02-13_09-28-10/gnina_docking/poses_pdbqt/gnina_3ZG5_7_lig_28.pdbqt	design_outputs/2026-02-13_09-28-10/gnina_docking/logs/gnina_3ZG5_7_lig_28.log
gnina	3ZG5_7	3ZG5	29	CCC1C(I)CN(C2(C3(C(N)=O)CC3)CCN3N2C(=O)OC3(C)C)CC1c1ccncc1		-6.38	0.1792	5.908	0	design_outputs/2026-02-13_09-28-10/gnina_docking/poses_pdbqt/gnina_3ZG5_7_lig_29.pdbqt	design_outputs/2026-02-13_09-28-10/gnina_docking/logs/gnina_3ZG5_7_lig_29.log
gnina	3ZG5_8	3ZG5	0	Cc1cc2n(c(=O)c1)C(=O)N(C1CCN(C(=O)N3CCSC3(C)C)CC1)C2=O		-6.66	0.411	5.253	0	design_outputs/2026-02-13_09-28-10/gnina_docking/poses_pdbqt/gnina_3ZG5_8_lig_0.pdbqt	design_outputs/2026-02-13_09-28-10/gnina_docking/logs/gnina_3ZG5_8_lig_0.log
gnina	3ZG5_8	3ZG5	1	CCC1CCN(C(=O)N2CCSC2(C)Cc2ccc(-c3ccnc4ccccc34)cc2)C(C#N)C1N(C)C		-6.26	0.2719	6.152	0	design_outputs/2026-02-13_09-28-10/gnina_docking/poses_pdbqt/gnina_3ZG5_8_lig_1.pdbqt	design_outputs/2026-02-13_09-28-10/gnina_docking/logs/gnina_3ZG5_8_lig_1.log
gnina	3ZG5_8	3ZG5	2	CCC1CCN(C(=O)N2CCC(CCC(F)(F)F)(C(=O)NI)CC2)CC1		-5.32	0.3403	5.514	0	design_outputs/2026-02-13_09-28-10/gnina_docking/poses_pdbqt/gnina_3ZG5_8_lig_2.pdbqt	design_outputs/2026-02-13_09-28-10/gnina_docking/logs/gnina_3ZG5_8_lig_2.log
gnina	3ZG5_8	3ZG5	3	CCN1C(C(N)=O)CC(OC2CCN(C(=O)O)CC2N(C)C)C(c2cccnc2NC=O)C1C1CC1C#N		-4.93	0.5113	5.964	0	design_outputs/2026-02-13_09-28-10/gnina_docking/poses_pdbqt/gnina_3ZG5_8_lig_3.pdbqt	design_outputs/2026-02-13_09-28-10/gnina_docking/logs/gnina_3ZG5_8_lig_3.log
gnina	3ZG5_8	3ZG5	4	Cc1cc2n(c(=O)c1)C(=O)N(C1CCN(C(=O)N3CCSC3(C)C)CC1)C2=O		-6.53	0.2811	5.081	0	design_outputs/2026-02-13_09-28-10/gnina_docking/poses_pdbqt/gnina_3ZG5_8_lig_4.pdbqt	design_outputs/2026-02-13_09-28-10/gnina_docking/logs/gnina_3ZG5_8_lig_4.log
gnina	3ZG5_8	3ZG5	5	CCC1CCN(C(=O)N2CCSC2(C)Cc2cccc(-c3ccccc3)c2)CC1N(C)C		-3.02	0.3756	5.896	0	design_outputs/2026-02-13_09-28-10/gnina_docking/poses_pdbqt/gnina_3ZG5_8_lig_5.pdbqt	design_outputs/2026-02-13_09-28-10/gnina_docking/logs/gnina_3ZG5_8_lig_5.log
gnina	3ZG5_8	3ZG5	6	CC1(C)OC(=O)N2C(OC(=O)OC3CCN4N3C(=O)OC4(C)C)CCN21		-8.32	0.5639	5.831	0	design_outputs/2026-02-13_09-28-10/gnina_docking/poses_pdbqt/gnina_3ZG5_8_lig_6.pdbqt	design_outputs/2026-02-13_09-28-10/gnina_docking/logs/gnina_3ZG5_8_lig_6.log
gnina	3ZG5_8	3ZG5	7	CC1(C)OC(=O)N2C(N3CCC(N4CCC(N5CCC(N6CCSC6(C)C)CC5)CC4)CC3)CCN21		-7.64	0.2698	5.948	0	design_outputs/2026-02-13_09-28-10/gnina_docking/poses_pdbqt/gnina_3ZG5_8_lig_7.pdbqt	design_outputs/2026-02-13_09-28-10/gnina_docking/logs/gnina_3ZG5_8_lig_7.log
gnina	3ZG5_8	3ZG5	8	CC1(C)OC(=O)N2C(OC(=O)OC3CCN4N3C(=O)OC4(C)C)CCN21		-8.21	0.589	5.639	0	design_outputs/2026-02-13_09-28-10/gnina_docking/poses_pdbqt/gnina_3ZG5_8_lig_8.pdbqt	design_outputs/2026-02-13_09-28-10/gnina_docking/logs/gnina_3ZG5_8_lig_8.log
gnina	3ZG5_8	3ZG5	9	CC1(C)OC(=O)N2C(OC(=O)OC3CCN4N3C(=O)OC4(C)C)CCN21		-8.33	0.5456	5.808	0	design_outputs/2026-02-13_09-28-10/gnina_docking/poses_pdbqt/gnina_3ZG5_8_lig_9.pdbqt	design_outputs/2026-02-13_09-28-10/gnina_docking/logs/gnina_3ZG5_8_lig_9.log
gnina	3ZG5_8	3ZG5	10	CC1(C)OC(=O)N2C(N3CCC(N4CCC(N5CCC(N6CCSC6(C)C)CC5)CC4)CC3)CCN21		-7.64	0.2665	6.241	0	design_outputs/2026-02-13_09-28-10/gnina_docking/poses_pdbqt/gnina_3ZG5_8_lig_10.pdbqt	design_outputs/2026-02-13_09-28-10/gnina_docking/logs/gnina_3ZG5_8_lig_10.log
gnina	3ZG5_8	3ZG5	11	COC1(C2CC(C3(I)CCN4N3C(=O)OC4(C)CC(N)=O)CCN2C(=O)O)CC1		-6.95	0.3468	6.033	0	design_outputs/2026-02-13_09-28-10/gnina_docking/poses_pdbqt/gnina_3ZG5_8_lig_11.pdbqt	design_outputs/2026-02-13_09-28-10/gnina_docking/logs/gnina_3ZG5_8_lig_11.log
gnina	3ZG5_8	3ZG5	12	CCC1CCN(C(=O)N2CCSC2(C)Cc2cccc(-c3ccccc3)c2)CC1N(C)C		-7.28	0.4094	5.681	0	design_outputs/2026-02-13_09-28-10/gnina_docking/poses_pdbqt/gnina_3ZG5_8_lig_12.pdbqt	design_outputs/2026-02-13_09-28-10/gnina_docking/logs/gnina_3ZG5_8_lig_12.log
gnina	3ZG5_8	3ZG5	13	CC1(C)OC(=O)N2C(N3CCC(N4CCC(N5CCSC5(C)C)CC4)CC3)CCN21		-8.17	0.1559	6.015	0	design_outputs/2026-02-13_09-28-10/gnina_docking/poses_pdbqt/gnina_3ZG5_8_lig_13.pdbqt	design_outputs/2026-02-13_09-28-10/gnina_docking/logs/gnina_3ZG5_8_lig_13.log
gnina	3ZG5_8	3ZG5	14	CCC1C(c2ccc3ccccc3c2)CN(C(=O)N2CCC(CC)(C(N)=O)CC2C#N)CC1c1c[nH]c2ccccc12		-8.34	0.1613	6.688	0	design_outputs/2026-02-13_09-28-10/gnina_docking/poses_pdbqt/gnina_3ZG5_8_lig_14.pdbqt	design_outputs/2026-02-13_09-28-10/gnina_docking/logs/gnina_3ZG5_8_lig_14.log
gnina	3ZG5_8	3ZG5	15	CCC1CCN(C(=O)N2CCSC2(C)Cc2cccc(-c3ccccc3)c2)CC1N(C)C		-6.63	0.4048	5.511	0	design_outputs/2026-02-13_09-28-10/gnina_docking/poses_pdbqt/gnina_3ZG5_8_lig_15.pdbqt	design_outputs/2026-02-13_09-28-10/gnina_docking/logs/gnina_3ZG5_8_lig_15.log
gnina	3ZG5_8	3ZG5	16	CC1(C)OC(=O)N2C(OC(=O)OC3CCN4N3C(=O)OC4(C)C)CCN21		-8.04	0.5351	5.53	0	design_outputs/2026-02-13_09-28-10/gnina_docking/poses_pdbqt/gnina_3ZG5_8_lig_16.pdbqt	design_outputs/2026-02-13_09-28-10/gnina_docking/logs/gnina_3ZG5_8_lig_16.log
gnina	3ZG5_8	3ZG5	17	CCN1C(C(N)=O)CC(OC2(NC=O)CCN(C(=O)O)CC2N(C)C)CC1C1CC1C#N		-5.84	0.3308	5.498	0	design_outputs/2026-02-13_09-28-10/gnina_docking/poses_pdbqt/gnina_3ZG5_8_lig_17.pdbqt	design_outputs/2026-02-13_09-28-10/gnina_docking/logs/gnina_3ZG5_8_lig_17.log
gnina	3ZG5_8	3ZG5	18	CCC1CCN(C2(C3(CNCC4CC4)CC3)CC(c3ccncn3)N3N2C(=O)OC3(C)C)CC1(COC(=O)O)c1ccc2ccccc2c1		-5.22	0.3116	6.845	0	design_outputs/2026-02-13_09-28-10/gnina_docking/poses_pdbqt/gnina_3ZG5_8_lig_18.pdbqt	design_outputs/2026-02-13_09-28-10/gnina_docking/logs/gnina_3ZG5_8_lig_18.log
gnina	3ZG5_8	3ZG5	19	CC1(C)OC(=O)N2C(N3CCC(N4CCC(N5CCSC5(C)C)CC4)CC3)CCN21		-8.12	0.148	6.004	0	design_outputs/2026-02-13_09-28-10/gnina_docking/poses_pdbqt/gnina_3ZG5_8_lig_19.pdbqt	design_outputs/2026-02-13_09-28-10/gnina_docking/logs/gnina_3ZG5_8_lig_19.log
gnina	3ZG5_8	3ZG5	20	COC1(C2CC(C3(I)CCN4N3C(=O)OC4(C)CC(N)=O)CCN2C(=O)O)CC1		-1.6	0.4117	5.594	0	design_outputs/2026-02-13_09-28-10/gnina_docking/poses_pdbqt/gnina_3ZG5_8_lig_20.pdbqt	design_outputs/2026-02-13_09-28-10/gnina_docking/logs/gnina_3ZG5_8_lig_20.log
gnina	3ZG5_8	3ZG5	21	COC1(C2CC(C3(I)CCN4N3C(=O)OC4(C)CC(N)=O)CCN2C(=O)O)CC1		-6.89	0.345	6.01	0	design_outputs/2026-02-13_09-28-10/gnina_docking/poses_pdbqt/gnina_3ZG5_8_lig_21.pdbqt	design_outputs/2026-02-13_09-28-10/gnina_docking/logs/gnina_3ZG5_8_lig_21.log
gnina	3ZG5_8	3ZG5	22	CC1(C)OC(=O)N2C(N3CCC(N4CCC(N5CCSC5(C)C)CC4)CC3)CCN21		-8.21	0.1614	6.018	0	design_outputs/2026-02-13_09-28-10/gnina_docking/poses_pdbqt/gnina_3ZG5_8_lig_22.pdbqt	design_outputs/2026-02-13_09-28-10/gnina_docking/logs/gnina_3ZG5_8_lig_22.log
gnina	3ZG5_8	3ZG5	23	COC1(C2CC(C3CC(c4ccncn4)N4N3C(=O)OC4(C)CC(N)=O)CC(I)N2C(=O)O)CC1		-8.77	0.2448	6.387	0	design_outputs/2026-02-13_09-28-10/gnina_docking/poses_pdbqt/gnina_3ZG5_8_lig_23.pdbqt	design_outputs/2026-02-13_09-28-10/gnina_docking/logs/gnina_3ZG5_8_lig_23.log
gnina	3ZG5_8	3ZG5	24	CC1(C)OC(=O)N2C(OC(=O)OC3CCN4N3C(=O)OC4(C)C)CCN21		-8.32	0.5406	5.808	0	design_outputs/2026-02-13_09-28-10/gnina_docking/poses_pdbqt/gnina_3ZG5_8_lig_24.pdbqt	design_outputs/2026-02-13_09-28-10/gnina_docking/logs/gnina_3ZG5_8_lig_24.log
gnina	3ZG5_8	3ZG5	25	CCC1CCN(C2(C3(CNCC4CC4)CC3)CC(c3ccncn3)N3N2C(=O)OC3(C)C)CC1(COC(=O)O)c1ccc2ccccc2c1		-6.46	0.3655	6.99	0	design_outputs/2026-02-13_09-28-10/gnina_docking/poses_pdbqt/gnina_3ZG5_8_lig_25.pdbqt	design_outputs/2026-02-13_09-28-10/gnina_docking/logs/gnina_3ZG5_8_lig_25.log
gnina	3ZG5_8	3ZG5	26	CC1(C)OC(=O)N2C(OC(=O)OC3CCN4N3C(=O)OC4(C)C)CCN21		-8.32	0.5526	5.813	0	design_outputs/2026-02-13_09-28-10/gnina_docking/poses_pdbqt/gnina_3ZG5_8_lig_26.pdbqt	design_outputs/2026-02-13_09-28-10/gnina_docking/logs/gnina_3ZG5_8_lig_26.log
gnina	3ZG5_8	3ZG5	27	CC1(C)OC(=O)N2C(OC(=O)OC3CCN4N3C(=O)OC4(C)C)CCN21		-8.31	0.512	5.777	0	design_outputs/2026-02-13_09-28-10/gnina_docking/poses_pdbqt/gnina_3ZG5_8_lig_27.pdbqt	design_outputs/2026-02-13_09-28-10/gnina_docking/logs/gnina_3ZG5_8_lig_27.log
gnina	3ZG5_8	3ZG5	28	CC1(C)OC(=O)N2C(N3CCC(N4CCC(N5CCSC5(C)C)CC4)CC3)CCN21		-8.62	0.1245	6.033	0	design_outputs/2026-02-13_09-28-10/gnina_docking/poses_pdbqt/gnina_3ZG5_8_lig_28.pdbqt	design_outputs/2026-02-13_09-28-10/gnina_docking/logs/gnina_3ZG5_8_lig_28.log
gnina	3ZG5_8	3ZG5	29	CCC1C(I)CN(C2(C3(C(N)=O)CC3)CCN3N2C(=O)OC3(C)C)CC1c1ccncc1		-6.29	0.3291	6.278	0	design_outputs/2026-02-13_09-28-10/gnina_docking/poses_pdbqt/gnina_3ZG5_8_lig_29.pdbqt	design_outputs/2026-02-13_09-28-10/gnina_docking/logs/gnina_3ZG5_8_lig_29.log
gnina	3ZG5_9	3ZG5	0	Cc1cc2n(c(=O)c1)C(=O)N(C1CCN(C(=O)N3CCSC3(C)C)CC1)C2=O		-6.19	0.5534	5.664	0	design_outputs/2026-02-13_09-28-10/gnina_docking/poses_pdbqt/gnina_3ZG5_9_lig_0.pdbqt	design_outputs/2026-02-13_09-28-10/gnina_docking/logs/gnina_3ZG5_9_lig_0.log
gnina	3ZG5_9	3ZG5	1	CCC1CCN(C(=O)N2CCSC2(C)Cc2ccc(-c3ccnc4ccccc34)cc2)C(C#N)C1N(C)C		-6.93	0.3791	6.552	0	design_outputs/2026-02-13_09-28-10/gnina_docking/poses_pdbqt/gnina_3ZG5_9_lig_1.pdbqt	design_outputs/2026-02-13_09-28-10/gnina_docking/logs/gnina_3ZG5_9_lig_1.log
gnina	3ZG5_9	3ZG5	2	CCC1CCN(C(=O)N2CCC(CCC(F)(F)F)(C(=O)NI)CC2)CC1		-6.24	0.4344	5.567	0	design_outputs/2026-02-13_09-28-10/gnina_docking/poses_pdbqt/gnina_3ZG5_9_lig_2.pdbqt	design_outputs/2026-02-13_09-28-10/gnina_docking/logs/gnina_3ZG5_9_lig_2.log
gnina	3ZG5_9	3ZG5	3	CCN1C(C(N)=O)CC(OC2CCN(C(=O)O)CC2N(C)C)C(c2cccnc2NC=O)C1C1CC1C#N		-7.43	0.7243	6.424	0	design_outputs/2026-02-13_09-28-10/gnina_docking/poses_pdbqt/gnina_3ZG5_9_lig_3.pdbqt	design_outputs/2026-02-13_09-28-10/gnina_docking/logs/gnina_3ZG5_9_lig_3.log
gnina	3ZG5_9	3ZG5	4	Cc1cc2n(c(=O)c1)C(=O)N(C1CCN(C(=O)N3CCSC3(C)C)CC1)C2=O		-8.84	0.4426	6.094	0	design_outputs/2026-02-13_09-28-10/gnina_docking/poses_pdbqt/gnina_3ZG5_9_lig_4.pdbqt	design_outputs/2026-02-13_09-28-10/gnina_docking/logs/gnina_3ZG5_9_lig_4.log
gnina	3ZG5_9	3ZG5	5	CCC1CCN(C(=O)N2CCSC2(C)Cc2cccc(-c3ccccc3)c2)CC1N(C)C		-7.53	0.5381	6.052	0	design_outputs/2026-02-13_09-28-10/gnina_docking/poses_pdbqt/gnina_3ZG5_9_lig_5.pdbqt	design_outputs/2026-02-13_09-28-10/gnina_docking/logs/gnina_3ZG5_9_lig_5.log
gnina	3ZG5_9	3ZG5	6	CC1(C)OC(=O)N2C(OC(=O)OC3CCN4N3C(=O)OC4(C)C)CCN21		-7.52	0.5457	5.426	0	design_outputs/2026-02-13_09-28-10/gnina_docking/poses_pdbqt/gnina_3ZG5_9_lig_6.pdbqt	design_outputs/2026-02-13_09-28-10/gnina_docking/logs/gnina_3ZG5_9_lig_6.log
gnina	3ZG5_9	3ZG5	7	CC1(C)OC(=O)N2C(N3CCC(N4CCC(N5CCC(N6CCSC6(C)C)CC5)CC4)CC3)CCN21		-8.05	0.2558	6.268	0	design_outputs/2026-02-13_09-28-10/gnina_docking/poses_pdbqt/gnina_3ZG5_9_lig_7.pdbqt	design_outputs/2026-02-13_09-28-10/gnina_docking/logs/gnina_3ZG5_9_lig_7.log
gnina	3ZG5_9	3ZG5	8	CC1(C)OC(=O)N2C(OC(=O)OC3CCN4N3C(=O)OC4(C)C)CCN21		-7.48	0.5515	5.464	0	design_outputs/2026-02-13_09-28-10/gnina_docking/poses_pdbqt/gnina_3ZG5_9_lig_8.pdbqt	design_outputs/2026-02-13_09-28-10/gnina_docking/logs/gnina_3ZG5_9_lig_8.log
gnina	3ZG5_9	3ZG5	9	CC1(C)OC(=O)N2C(OC(=O)OC3CCN4N3C(=O)OC4(C)C)CCN21		-7.47	0.5352	5.452	0	design_outputs/2026-02-13_09-28-10/gnina_docking/poses_pdbqt/gnina_3ZG5_9_lig_9.pdbqt	design_outputs/2026-02-13_09-28-10/gnina_docking/logs/gnina_3ZG5_9_lig_9.log
gnina	3ZG5_9	3ZG5	10	CC1(C)OC(=O)N2C(N3CCC(N4CCC(N5CCC(N6CCSC6(C)C)CC5)CC4)CC3)CCN21		-9.42	0.282	6.945	0	design_outputs/2026-02-13_09-28-10/gnina_docking/poses_pdbqt/gnina_3ZG5_9_lig_10.pdbqt	design_outputs/2026-02-13_09-28-10/gnina_docking/logs/gnina_3ZG5_9_lig_10.log
gnina	3ZG5_9	3ZG5	11	COC1(C2CC(C3(I)CCN4N3C(=O)OC4(C)CC(N)=O)CCN2C(=O)O)CC1		-6.54	0.4465	5.802	0	design_outputs/2026-02-13_09-28-10/gnina_docking/poses_pdbqt/gnina_3ZG5_9_lig_11.pdbqt	design_outputs/2026-02-13_09-28-10/gnina_docking/logs/gnina_3ZG5_9_lig_11.log
gnina	3ZG5_9	3ZG5	12	CCC1CCN(C(=O)N2CCSC2(C)Cc2cccc(-c3ccccc3)c2)CC1N(C)C		-7.08	0.59	6.226	0	design_outputs/2026-02-13_09-28-10/gnina_docking/poses_pdbqt/gnina_3ZG5_9_lig_12.pdbqt	design_outputs/2026-02-13_09-28-10/gnina_docking/logs/gnina_3ZG5_9_lig_12.log
gnina	3ZG5_9	3ZG5	13	CC1(C)OC(=O)N2C(N3CCC(N4CCC(N5CCSC5(C)C)CC4)CC3)CCN21		-7.26	0.1142	5.285	0	design_outputs/2026-02-13_09-28-10/gnina_docking/poses_pdbqt/gnina_3ZG5_9_lig_13.pdbqt	design_outputs/2026-02-13_09-28-10/gnina_docking/logs/gnina_3ZG5_9_lig_13.log
gnina	3ZG5_9	3ZG5	14	CCC1C(c2ccc3ccccc3c2)CN(C(=O)N2CCC(CC)(C(N)=O)CC2C#N)CC1c1c[nH]c2ccccc12		-8.05	0.4681	7.301	0	design_outputs/2026-02-13_09-28-10/gnina_docking/poses_pdbqt/gnina_3ZG5_9_lig_14.pdbqt	design_outputs/2026-02-13_09-28-10/gnina_docking/logs/gnina_3ZG5_9_lig_14.log
gnina	3ZG5_9	3ZG5	15	CCC1CCN(C(=O)N2CCSC2(C)Cc2cccc(-c3ccccc3)c2)CC1N(C)C		-6.93	0.5223	5.98	0	design_outputs/2026-02-13_09-28-10/gnina_docking/poses_pdbqt/gnina_3ZG5_9_lig_15.pdbqt	design_outputs/2026-02-13_09-28-10/gnina_docking/logs/gnina_3ZG5_9_lig_15.log
gnina	3ZG5_9	3ZG5	16	CC1(C)OC(=O)N2C(OC(=O)OC3CCN4N3C(=O)OC4(C)C)CCN21		-7.82	0.4209	5.554	0	design_outputs/2026-02-13_09-28-10/gnina_docking/poses_pdbqt/gnina_3ZG5_9_lig_16.pdbqt	design_outputs/2026-02-13_09-28-10/gnina_docking/logs/gnina_3ZG5_9_lig_16.log
gnina	3ZG5_9	3ZG5	17	CCN1C(C(N)=O)CC(OC2(NC=O)CCN(C(=O)O)CC2N(C)C)CC1C1CC1C#N		-6.52	0.6047	6.004	0	design_outputs/2026-02-13_09-28-10/gnina_docking/poses_pdbqt/gnina_3ZG5_9_lig_17.pdbqt	design_outputs/2026-02-13_09-28-10/gnina_docking/logs/gnina_3ZG5_9_lig_17.log
gnina	3ZG5_9	3ZG5	18	CCC1CCN(C2(C3(CNCC4CC4)CC3)CC(c3ccncn3)N3N2C(=O)OC3(C)C)CC1(COC(=O)O)c1ccc2ccccc2c1		-7.31	0.3916	7.068	0	design_outputs/2026-02-13_09-28-10/gnina_docking/poses_pdbqt/gnina_3ZG5_9_lig_18.pdbqt	design_outputs/2026-02-13_09-28-10/gnina_docking/logs/gnina_3ZG5_9_lig_18.log
gnina	3ZG5_9	3ZG5	19	CC1(C)OC(=O)N2C(N3CCC(N4CCC(N5CCSC5(C)C)CC4)CC3)CCN21		-6.69	0.2514	5.578	0	design_outputs/2026-02-13_09-28-10/gnina_docking/poses_pdbqt/gnina_3ZG5_9_lig_19.pdbqt	design_outputs/2026-02-13_09-28-10/gnina_docking/logs/gnina_3ZG5_9_lig_19.log
gnina	3ZG5_9	3ZG5	20	COC1(C2CC(C3(I)CCN4N3C(=O)OC4(C)CC(N)=O)CCN2C(=O)O)CC1		-6.46	0.4575	5.815	0	design_outputs/2026-02-13_09-28-10/gnina_docking/poses_pdbqt/gnina_3ZG5_9_lig_20.pdbqt	design_outputs/2026-02-13_09-28-10/gnina_docking/logs/gnina_3ZG5_9_lig_20.log
gnina	3ZG5_9	3ZG5	21	COC1(C2CC(C3(I)CCN4N3C(=O)OC4(C)CC(N)=O)CCN2C(=O)O)CC1		-6.42	0.2824	5.591	0	design_outputs/2026-02-13_09-28-10/gnina_docking/poses_pdbqt/gnina_3ZG5_9_lig_21.pdbqt	design_outputs/2026-02-13_09-28-10/gnina_docking/logs/gnina_3ZG5_9_lig_21.log
gnina	3ZG5_9	3ZG5	22	CC1(C)OC(=O)N2C(N3CCC(N4CCC(N5CCSC5(C)C)CC4)CC3)CCN21		-7.27	0.1114	5.286	0	design_outputs/2026-02-13_09-28-10/gnina_docking/poses_pdbqt/gnina_3ZG5_9_lig_22.pdbqt	design_outputs/2026-02-13_09-28-10/gnina_docking/logs/gnina_3ZG5_9_lig_22.log
gnina	3ZG5_9	3ZG5	23	COC1(C2CC(C3CC(c4ccncn4)N4N3C(=O)OC4(C)CC(N)=O)CC(I)N2C(=O)O)CC1		-7.26	0.3399	6.22	0	design_outputs/2026-02-13_09-28-10/gnina_docking/poses_pdbqt/gnina_3ZG5_9_lig_23.pdbqt	design_outputs/2026-02-13_09-28-10/gnina_docking/logs/gnina_3ZG5_9_lig_23.log
gnina	3ZG5_9	3ZG5	24	CC1(C)OC(=O)N2C(OC(=O)OC3CCN4N3C(=O)OC4(C)C)CCN21		-7.46	0.5364	5.46	0	design_outputs/2026-02-13_09-28-10/gnina_docking/poses_pdbqt/gnina_3ZG5_9_lig_24.pdbqt	design_outputs/2026-02-13_09-28-10/gnina_docking/logs/gnina_3ZG5_9_lig_24.log
gnina	3ZG5_9	3ZG5	25	CCC1CCN(C2(C3(CNCC4CC4)CC3)CC(c3ccncn3)N3N2C(=O)OC3(C)C)CC1(COC(=O)O)c1ccc2ccccc2c1		-7.41	0.4445	7.339	0	design_outputs/2026-02-13_09-28-10/gnina_docking/poses_pdbqt/gnina_3ZG5_9_lig_25.pdbqt	design_outputs/2026-02-13_09-28-10/gnina_docking/logs/gnina_3ZG5_9_lig_25.log
gnina	3ZG5_9	3ZG5	26	CC1(C)OC(=O)N2C(OC(=O)OC3CCN4N3C(=O)OC4(C)C)CCN21		-7.49	0.5463	5.694	0	design_outputs/2026-02-13_09-28-10/gnina_docking/poses_pdbqt/gnina_3ZG5_9_lig_26.pdbqt	design_outputs/2026-02-13_09-28-10/gnina_docking/logs/gnina_3ZG5_9_lig_26.log
gnina	3ZG5_9	3ZG5	27	CC1(C)OC(=O)N2C(OC(=O)OC3CCN4N3C(=O)OC4(C)C)CCN21		-7.48	0.5257	5.457	0	design_outputs/2026-02-13_09-28-10/gnina_docking/poses_pdbqt/gnina_3ZG5_9_lig_27.pdbqt	design_outputs/2026-02-13_09-28-10/gnina_docking/logs/gnina_3ZG5_9_lig_27.log
gnina	3ZG5_9	3ZG5	28	CC1(C)OC(=O)N2C(N3CCC(N4CCC(N5CCSC5(C)C)CC4)CC3)CCN21		-7.4	0.18	5.93	0	design_outputs/2026-02-13_09-28-10/gnina_docking/poses_pdbqt/gnina_3ZG5_9_lig_28.pdbqt	design_outputs/2026-02-13_09-28-10/gnina_docking/logs/gnina_3ZG5_9_lig_28.log
gnina	3ZG5_9	3ZG5	29	CCC1C(I)CN(C2(C3(C(N)=O)CC3)CCN3N2C(=O)OC3(C)C)CC1c1ccncc1		-7.72	0.5166	6.771	0	design_outputs/2026-02-13_09-28-10/gnina_docking/poses_pdbqt/gnina_3ZG5_9_lig_29.pdbqt	design_outputs/2026-02-13_09-28-10/gnina_docking/logs/gnina_3ZG5_9_lig_29.log
gnina	5M18_1	5M18	0	Cc1cc2n(c(=O)c1)C(=O)N(C1CCN(C(=O)N3CCSC3(C)C)CC1)C2=O		-6.01	0.6052	5.678	0	design_outputs/2026-02-13_09-28-10/gnina_docking/poses_pdbqt/gnina_5M18_1_lig_0.pdbqt	design_outputs/2026-02-13_09-28-10/gnina_docking/logs/gnina_5M18_1_lig_0.log
gnina	5M18_1	5M18	1	CCC1CCN(C(=O)N2CCSC2(C)Cc2ccc(-c3ccnc4ccccc34)cc2)C(C#N)C1N(C)C		-6.9	0.2787	6.713	0	design_outputs/2026-02-13_09-28-10/gnina_docking/poses_pdbqt/gnina_5M18_1_lig_1.pdbqt	design_outputs/2026-02-13_09-28-10/gnina_docking/logs/gnina_5M18_1_lig_1.log
gnina	5M18_1	5M18	2	CCC1CCN(C(=O)N2CCC(CCC(F)(F)F)(C(=O)NI)CC2)CC1		-5.48	0.44	5.754	0	design_outputs/2026-02-13_09-28-10/gnina_docking/poses_pdbqt/gnina_5M18_1_lig_2.pdbqt	design_outputs/2026-02-13_09-28-10/gnina_docking/logs/gnina_5M18_1_lig_2.log
gnina	5M18_1	5M18	3	CCN1C(C(N)=O)CC(OC2CCN(C(=O)O)CC2N(C)C)C(c2cccnc2NC=O)C1C1CC1C#N		-6.85	0.3844	6.05	0	design_outputs/2026-02-13_09-28-10/gnina_docking/poses_pdbqt/gnina_5M18_1_lig_3.pdbqt	design_outputs/2026-02-13_09-28-10/gnina_docking/logs/gnina_5M18_1_lig_3.log
gnina	5M18_1	5M18	4	Cc1cc2n(c(=O)c1)C(=O)N(C1CCN(C(=O)N3CCSC3(C)C)CC1)C2=O		-5.81	0.6505	5.69	0	design_outputs/2026-02-13_09-28-10/gnina_docking/poses_pdbqt/gnina_5M18_1_lig_4.pdbqt	design_outputs/2026-02-13_09-28-10/gnina_docking/logs/gnina_5M18_1_lig_4.log
gnina	5M18_1	5M18	5	CCC1CCN(C(=O)N2CCSC2(C)Cc2cccc(-c3ccccc3)c2)CC1N(C)C		-6.69	0.4039	6.077	0	design_outputs/2026-02-13_09-28-10/gnina_docking/poses_pdbqt/gnina_5M18_1_lig_5.pdbqt	design_outputs/2026-02-13_09-28-10/gnina_docking/logs/gnina_5M18_1_lig_5.log
gnina	5M18_1	5M18	6	CC1(C)OC(=O)N2C(OC(=O)OC3CCN4N3C(=O)OC4(C)C)CCN21		-7.68	0.6565	5.708	0	design_outputs/2026-02-13_09-28-10/gnina_docking/poses_pdbqt/gnina_5M18_1_lig_6.pdbqt	design_outputs/2026-02-13_09-28-10/gnina_docking/logs/gnina_5M18_1_lig_6.log
gnina	5M18_1	5M18	7	CC1(C)OC(=O)N2C(N3CCC(N4CCC(N5CCC(N6CCSC6(C)C)CC5)CC4)CC3)CCN21		-6.51	0.1964	5.439	0	design_outputs/2026-02-13_09-28-10/gnina_docking/poses_pdbqt/gnina_5M18_1_lig_7.pdbqt	design_outputs/2026-02-13_09-28-10/gnina_docking/logs/gnina_5M18_1_lig_7.log
gnina	5M18_1	5M18	8	CC1(C)OC(=O)N2C(OC(=O)OC3CCN4N3C(=O)OC4(C)C)CCN21		-7.68	0.6575	5.714	0	design_outputs/2026-02-13_09-28-10/gnina_docking/poses_pdbqt/gnina_5M18_1_lig_8.pdbqt	design_outputs/2026-02-13_09-28-10/gnina_docking/logs/gnina_5M18_1_lig_8.log
gnina	5M18_1	5M18	9	CC1(C)OC(=O)N2C(OC(=O)OC3CCN4N3C(=O)OC4(C)C)CCN21		-7.7	0.6616	5.712	0	design_outputs/2026-02-13_09-28-10/gnina_docking/poses_pdbqt/gnina_5M18_1_lig_9.pdbqt	design_outputs/2026-02-13_09-28-10/gnina_docking/logs/gnina_5M18_1_lig_9.log
gnina	5M18_1	5M18	10	CC1(C)OC(=O)N2C(N3CCC(N4CCC(N5CCC(N6CCSC6(C)C)CC5)CC4)CC3)CCN21		-6.79	0.3663	5.639	0	design_outputs/2026-02-13_09-28-10/gnina_docking/poses_pdbqt/gnina_5M18_1_lig_10.pdbqt	design_outputs/2026-02-13_09-28-10/gnina_docking/logs/gnina_5M18_1_lig_10.log
gnina	5M18_1	5M18	11	COC1(C2CC(C3(I)CCN4N3C(=O)OC4(C)CC(N)=O)CCN2C(=O)O)CC1		-7.22	0.4238	6.107	0	design_outputs/2026-02-13_09-28-10/gnina_docking/poses_pdbqt/gnina_5M18_1_lig_11.pdbqt	design_outputs/2026-02-13_09-28-10/gnina_docking/logs/gnina_5M18_1_lig_11.log
gnina	5M18_1	5M18	12	CCC1CCN(C(=O)N2CCSC2(C)Cc2cccc(-c3ccccc3)c2)CC1N(C)C		-7.12	0.3477	5.734	0	design_outputs/2026-02-13_09-28-10/gnina_docking/poses_pdbqt/gnina_5M18_1_lig_12.pdbqt	design_outputs/2026-02-13_09-28-10/gnina_docking/logs/gnina_5M18_1_lig_12.log
gnina	5M18_1	5M18	13	CC1(C)OC(=O)N2C(N3CCC(N4CCC(N5CCSC5(C)C)CC4)CC3)CCN21		-6.42	0.2168	5.965	0	design_outputs/2026-02-13_09-28-10/gnina_docking/poses_pdbqt/gnina_5M18_1_lig_13.pdbqt	design_outputs/2026-02-13_09-28-10/gnina_docking/logs/gnina_5M18_1_lig_13.log
gnina	5M18_1	5M18	14	CCC1C(c2ccc3ccccc3c2)CN(C(=O)N2CCC(CC)(C(N)=O)CC2C#N)CC1c1c[nH]c2ccccc12		-6.86	0.302	6.791	0	design_outputs/2026-02-13_09-28-10/gnina_docking/poses_pdbqt/gnina_5M18_1_lig_14.pdbqt	design_outputs/2026-02-13_09-28-10/gnina_docking/logs/gnina_5M18_1_lig_14.log
gnina	5M18_1	5M18	15	CCC1CCN(C(=O)N2CCSC2(C)Cc2cccc(-c3ccccc3)c2)CC1N(C)C		-6.23	0.402	5.948	0	design_outputs/2026-02-13_09-28-10/gnina_docking/poses_pdbqt/gnina_5M18_1_lig_15.pdbqt	design_outputs/2026-02-13_09-28-10/gnina_docking/logs/gnina_5M18_1_lig_15.log
gnina	5M18_1	5M18	16	CC1(C)OC(=O)N2C(OC(=O)OC3CCN4N3C(=O)OC4(C)C)CCN21		-7.7	0.6589	5.713	0	design_outputs/2026-02-13_09-28-10/gnina_docking/poses_pdbqt/gnina_5M18_1_lig_16.pdbqt	design_outputs/2026-02-13_09-28-10/gnina_docking/logs/gnina_5M18_1_lig_16.log
gnina	5M18_1	5M18	17	CCN1C(C(N)=O)CC(OC2(NC=O)CCN(C(=O)O)CC2N(C)C)CC1C1CC1C#N		-5.97	0.4693	5.656	0	design_outputs/2026-02-13_09-28-10/gnina_docking/poses_pdbqt/gnina_5M18_1_lig_17.pdbqt	design_outputs/2026-02-13_09-28-10/gnina_docking/logs/gnina_5M18_1_lig_17.log
gnina	5M18_1	5M18	18	CCC1CCN(C2(C3(CNCC4CC4)CC3)CC(c3ccncn3)N3N2C(=O)OC3(C)C)CC1(COC(=O)O)c1ccc2ccccc2c1		-8.66	0.0593	6.817	0	design_outputs/2026-02-13_09-28-10/gnina_docking/poses_pdbqt/gnina_5M18_1_lig_18.pdbqt	design_outputs/2026-02-13_09-28-10/gnina_docking/logs/gnina_5M18_1_lig_18.log
gnina	5M18_1	5M18	19	CC1(C)OC(=O)N2C(N3CCC(N4CCC(N5CCSC5(C)C)CC4)CC3)CCN21		-6.83	0.2642	6.163	0	design_outputs/2026-02-13_09-28-10/gnina_docking/poses_pdbqt/gnina_5M18_1_lig_19.pdbqt	design_outputs/2026-02-13_09-28-10/gnina_docking/logs/gnina_5M18_1_lig_19.log
gnina	5M18_1	5M18	20	COC1(C2CC(C3(I)CCN4N3C(=O)OC4(C)CC(N)=O)CCN2C(=O)O)CC1		-7.83	0.3967	5.997	0	design_outputs/2026-02-13_09-28-10/gnina_docking/poses_pdbqt/gnina_5M18_1_lig_20.pdbqt	design_outputs/2026-02-13_09-28-10/gnina_docking/logs/gnina_5M18_1_lig_20.log
gnina	5M18_1	5M18	21	COC1(C2CC(C3(I)CCN4N3C(=O)OC4(C)CC(N)=O)CCN2C(=O)O)CC1		-7.84	0.3932	5.991	0	design_outputs/2026-02-13_09-28-10/gnina_docking/poses_pdbqt/gnina_5M18_1_lig_21.pdbqt	design_outputs/2026-02-13_09-28-10/gnina_docking/logs/gnina_5M18_1_lig_21.log
gnina	5M18_1	5M18	22	CC1(C)OC(=O)N2C(N3CCC(N4CCC(N5CCSC5(C)C)CC4)CC3)CCN21		-6.57	0.1324	5.243	0	design_outputs/2026-02-13_09-28-10/gnina_docking/poses_pdbqt/gnina_5M18_1_lig_22.pdbqt	design_outputs/2026-02-13_09-28-10/gnina_docking/logs/gnina_5M18_1_lig_22.log
gnina	5M18_1	5M18	23	COC1(C2CC(C3CC(c4ccncn4)N4N3C(=O)OC4(C)CC(N)=O)CC(I)N2C(=O)O)CC1		-8.01	0.3306	6.335	0	design_outputs/2026-02-13_09-28-10/gnina_docking/poses_pdbqt/gnina_5M18_1_lig_23.pdbqt	design_outputs/2026-02-13_09-28-10/gnina_docking/logs/gnina_5M18_1_lig_23.log
gnina	5M18_1	5M18	24	CC1(C)OC(=O)N2C(OC(=O)OC3CCN4N3C(=O)OC4(C)C)CCN21		-7.7	0.6552	5.719	0	design_outputs/2026-02-13_09-28-10/gnina_docking/poses_pdbqt/gnina_5M18_1_lig_24.pdbqt	design_outputs/2026-02-13_09-28-10/gnina_docking/logs/gnina_5M18_1_lig_24.log
gnina	5M18_1	5M18	25	CCC1CCN(C2(C3(CNCC4CC4)CC3)CC(c3ccncn3)N3N2C(=O)OC3(C)C)CC1(COC(=O)O)c1ccc2ccccc2c1		-8.76	0.0581	6.793	0	design_outputs/2026-02-13_09-28-10/gnina_docking/poses_pdbqt/gnina_5M18_1_lig_25.pdbqt	design_outputs/2026-02-13_09-28-10/gnina_docking/logs/gnina_5M18_1_lig_25.log
gnina	5M18_1	5M18	26	CC1(C)OC(=O)N2C(OC(=O)OC3CCN4N3C(=O)OC4(C)C)CCN21		-7.71	0.6577	5.716	0	design_outputs/2026-02-13_09-28-10/gnina_docking/poses_pdbqt/gnina_5M18_1_lig_26.pdbqt	design_outputs/2026-02-13_09-28-10/gnina_docking/logs/gnina_5M18_1_lig_26.log
gnina	5M18_1	5M18	27	CC1(C)OC(=O)N2C(OC(=O)OC3CCN4N3C(=O)OC4(C)C)CCN21		-7.7	0.6556	5.716	0	design_outputs/2026-02-13_09-28-10/gnina_docking/poses_pdbqt/gnina_5M18_1_lig_27.pdbqt	design_outputs/2026-02-13_09-28-10/gnina_docking/logs/gnina_5M18_1_lig_27.log
gnina	5M18_1	5M18	28	CC1(C)OC(=O)N2C(N3CCC(N4CCC(N5CCSC5(C)C)CC4)CC3)CCN21		-6.73	0.1431	5.471	0	design_outputs/2026-02-13_09-28-10/gnina_docking/poses_pdbqt/gnina_5M18_1_lig_28.pdbqt	design_outputs/2026-02-13_09-28-10/gnina_docking/logs/gnina_5M18_1_lig_28.log
gnina	5M18_1	5M18	29	CCC1C(I)CN(C2(C3(C(N)=O)CC3)CCN3N2C(=O)OC3(C)C)CC1c1ccncc1		-7.72	0.4661	6.623	0	design_outputs/2026-02-13_09-28-10/gnina_docking/poses_pdbqt/gnina_5M18_1_lig_29.pdbqt	design_outputs/2026-02-13_09-28-10/gnina_docking/logs/gnina_5M18_1_lig_29.log
gnina	5M18_10	5M18	0	Cc1cc2n(c(=O)c1)C(=O)N(C1CCN(C(=O)N3CCSC3(C)C)CC1)C2=O		-5.83	0.4278	5.487	0	design_outputs/2026-02-13_09-28-10/gnina_docking/poses_pdbqt/gnina_5M18_10_lig_0.pdbqt	design_outputs/2026-02-13_09-28-10/gnina_docking/logs/gnina_5M18_10_lig_0.log
gnina	5M18_10	5M18	1	CCC1CCN(C(=O)N2CCSC2(C)Cc2ccc(-c3ccnc4ccccc34)cc2)C(C#N)C1N(C)C		-4.6	0.3137	6.287	0	design_outputs/2026-02-13_09-28-10/gnina_docking/poses_pdbqt/gnina_5M18_10_lig_1.pdbqt	design_outputs/2026-02-13_09-28-10/gnina_docking/logs/gnina_5M18_10_lig_1.log
gnina	5M18_10	5M18	2	CCC1CCN(C(=O)N2CCC(CCC(F)(F)F)(C(=O)NI)CC2)CC1		-5.8	0.2426	5.582	0	design_outputs/2026-02-13_09-28-10/gnina_docking/poses_pdbqt/gnina_5M18_10_lig_2.pdbqt	design_outputs/2026-02-13_09-28-10/gnina_docking/logs/gnina_5M18_10_lig_2.log
gnina	5M18_10	5M18	3	CCN1C(C(N)=O)CC(OC2CCN(C(=O)O)CC2N(C)C)C(c2cccnc2NC=O)C1C1CC1C#N		-7.22	0.3261	6.084	0	design_outputs/2026-02-13_09-28-10/gnina_docking/poses_pdbqt/gnina_5M18_10_lig_3.pdbqt	design_outputs/2026-02-13_09-28-10/gnina_docking/logs/gnina_5M18_10_lig_3.log
gnina	5M18_10	5M18	4	Cc1cc2n(c(=O)c1)C(=O)N(C1CCN(C(=O)N3CCSC3(C)C)CC1)C2=O		-7.85	0.4234	5.724	0	design_outputs/2026-02-13_09-28-10/gnina_docking/poses_pdbqt/gnina_5M18_10_lig_4.pdbqt	design_outputs/2026-02-13_09-28-10/gnina_docking/logs/gnina_5M18_10_lig_4.log
gnina	5M18_10	5M18	5	CCC1CCN(C(=O)N2CCSC2(C)Cc2cccc(-c3ccccc3)c2)CC1N(C)C		-6.89	0.4427	6.255	0	design_outputs/2026-02-13_09-28-10/gnina_docking/poses_pdbqt/gnina_5M18_10_lig_5.pdbqt	design_outputs/2026-02-13_09-28-10/gnina_docking/logs/gnina_5M18_10_lig_5.log
gnina	5M18_10	5M18	6	CC1(C)OC(=O)N2C(OC(=O)OC3CCN4N3C(=O)OC4(C)C)CCN21		-7.68	0.6772	5.565	0	design_outputs/2026-02-13_09-28-10/gnina_docking/poses_pdbqt/gnina_5M18_10_lig_6.pdbqt	design_outputs/2026-02-13_09-28-10/gnina_docking/logs/gnina_5M18_10_lig_6.log
gnina	5M18_10	5M18	7	CC1(C)OC(=O)N2C(N3CCC(N4CCC(N5CCC(N6CCSC6(C)C)CC5)CC4)CC3)CCN21		-6.99	0.2389	5.426	0	design_outputs/2026-02-13_09-28-10/gnina_docking/poses_pdbqt/gnina_5M18_10_lig_7.pdbqt	design_outputs/2026-02-13_09-28-10/gnina_docking/logs/gnina_5M18_10_lig_7.log
gnina	5M18_10	5M18	8	CC1(C)OC(=O)N2C(OC(=O)OC3CCN4N3C(=O)OC4(C)C)CCN21		-7.69	0.6752	5.56	0	design_outputs/2026-02-13_09-28-10/gnina_docking/poses_pdbqt/gnina_5M18_10_lig_8.pdbqt	design_outputs/2026-02-13_09-28-10/gnina_docking/logs/gnina_5M18_10_lig_8.log
gnina	5M18_10	5M18	9	CC1(C)OC(=O)N2C(OC(=O)OC3CCN4N3C(=O)OC4(C)C)CCN21		-7.68	0.68	5.568	0	design_outputs/2026-02-13_09-28-10/gnina_docking/poses_pdbqt/gnina_5M18_10_lig_9.pdbqt	design_outputs/2026-02-13_09-28-10/gnina_docking/logs/gnina_5M18_10_lig_9.log
gnina	5M18_10	5M18	10	CC1(C)OC(=O)N2C(N3CCC(N4CCC(N5CCC(N6CCSC6(C)C)CC5)CC4)CC3)CCN21		-7.36	0.0893	5.566	0	design_outputs/2026-02-13_09-28-10/gnina_docking/poses_pdbqt/gnina_5M18_10_lig_10.pdbqt	design_outputs/2026-02-13_09-28-10/gnina_docking/logs/gnina_5M18_10_lig_10.log
gnina	5M18_10	5M18	11	COC1(C2CC(C3(I)CCN4N3C(=O)OC4(C)CC(N)=O)CCN2C(=O)O)CC1		-7.12	0.4953	6.186	0	design_outputs/2026-02-13_09-28-10/gnina_docking/poses_pdbqt/gnina_5M18_10_lig_11.pdbqt	design_outputs/2026-02-13_09-28-10/gnina_docking/logs/gnina_5M18_10_lig_11.log
gnina	5M18_10	5M18	12	CCC1CCN(C(=O)N2CCSC2(C)Cc2cccc(-c3ccccc3)c2)CC1N(C)C		-6.6	0.5549	6.241	0	design_outputs/2026-02-13_09-28-10/gnina_docking/poses_pdbqt/gnina_5M18_10_lig_12.pdbqt	design_outputs/2026-02-13_09-28-10/gnina_docking/logs/gnina_5M18_10_lig_12.log
gnina	5M18_10	5M18	13	CC1(C)OC(=O)N2C(N3CCC(N4CCC(N5CCSC5(C)C)CC4)CC3)CCN21		-7.34	0.2281	5.889	0	design_outputs/2026-02-13_09-28-10/gnina_docking/poses_pdbqt/gnina_5M18_10_lig_13.pdbqt	design_outputs/2026-02-13_09-28-10/gnina_docking/logs/gnina_5M18_10_lig_13.log
gnina	5M18_10	5M18	14	CCC1C(c2ccc3ccccc3c2)CN(C(=O)N2CCC(CC)(C(N)=O)CC2C#N)CC1c1c[nH]c2ccccc12		-7.15	0.262	6.977	0	design_outputs/2026-02-13_09-28-10/gnina_docking/poses_pdbqt/gnina_5M18_10_lig_14.pdbqt	design_outputs/2026-02-13_09-28-10/gnina_docking/logs/gnina_5M18_10_lig_14.log
gnina	5M18_10	5M18	15	CCC1CCN(C(=O)N2CCSC2(C)Cc2cccc(-c3ccccc3)c2)CC1N(C)C		-6.74	0.3892	6.226	0	design_outputs/2026-02-13_09-28-10/gnina_docking/poses_pdbqt/gnina_5M18_10_lig_15.pdbqt	design_outputs/2026-02-13_09-28-10/gnina_docking/logs/gnina_5M18_10_lig_15.log
gnina	5M18_10	5M18	16	CC1(C)OC(=O)N2C(OC(=O)OC3CCN4N3C(=O)OC4(C)C)CCN21		-7.68	0.6755	5.565	0	design_outputs/2026-02-13_09-28-10/gnina_docking/poses_pdbqt/gnina_5M18_10_lig_16.pdbqt	design_outputs/2026-02-13_09-28-10/gnina_docking/logs/gnina_5M18_10_lig_16.log
gnina	5M18_10	5M18	17	CCN1C(C(N)=O)CC(OC2(NC=O)CCN(C(=O)O)CC2N(C)C)CC1C1CC1C#N		-6.73	0.6898	6.05	0	design_outputs/2026-02-13_09-28-10/gnina_docking/poses_pdbqt/gnina_5M18_10_lig_17.pdbqt	design_outputs/2026-02-13_09-28-10/gnina_docking/logs/gnina_5M18_10_lig_17.log
gnina	5M18_10	5M18	18	CCC1CCN(C2(C3(CNCC4CC4)CC3)CC(c3ccncn3)N3N2C(=O)OC3(C)C)CC1(COC(=O)O)c1ccc2ccccc2c1		-6.93	0.106	6.567	0	design_outputs/2026-02-13_09-28-10/gnina_docking/poses_pdbqt/gnina_5M18_10_lig_18.pdbqt	design_outputs/2026-02-13_09-28-10/gnina_docking/logs/gnina_5M18_10_lig_18.log
gnina	5M18_10	5M18	19	CC1(C)OC(=O)N2C(N3CCC(N4CCC(N5CCSC5(C)C)CC4)CC3)CCN21		-6.87	0.1903	5.878	0	design_outputs/2026-02-13_09-28-10/gnina_docking/poses_pdbqt/gnina_5M18_10_lig_19.pdbqt	design_outputs/2026-02-13_09-28-10/gnina_docking/logs/gnina_5M18_10_lig_19.log
gnina	5M18_10	5M18	20	COC1(C2CC(C3(I)CCN4N3C(=O)OC4(C)CC(N)=O)CCN2C(=O)O)CC1		-7.08	0.6855	6.139	0	design_outputs/2026-02-13_09-28-10/gnina_docking/poses_pdbqt/gnina_5M18_10_lig_20.pdbqt	design_outputs/2026-02-13_09-28-10/gnina_docking/logs/gnina_5M18_10_lig_20.log
gnina	5M18_10	5M18	21	COC1(C2CC(C3(I)CCN4N3C(=O)OC4(C)CC(N)=O)CCN2C(=O)O)CC1		-6.81	0.5705	6.041	0	design_outputs/2026-02-13_09-28-10/gnina_docking/poses_pdbqt/gnina_5M18_10_lig_21.pdbqt	design_outputs/2026-02-13_09-28-10/gnina_docking/logs/gnina_5M18_10_lig_21.log
gnina	5M18_10	5M18	22	CC1(C)OC(=O)N2C(N3CCC(N4CCC(N5CCSC5(C)C)CC4)CC3)CCN21		-7.03	0.2538	5.936	0	design_outputs/2026-02-13_09-28-10/gnina_docking/poses_pdbqt/gnina_5M18_10_lig_22.pdbqt	design_outputs/2026-02-13_09-28-10/gnina_docking/logs/gnina_5M18_10_lig_22.log
gnina	5M18_10	5M18	23	COC1(C2CC(C3CC(c4ccncn4)N4N3C(=O)OC4(C)CC(N)=O)CC(I)N2C(=O)O)CC1		-8.31	0.4774	6.594	0	design_outputs/2026-02-13_09-28-10/gnina_docking/poses_pdbqt/gnina_5M18_10_lig_23.pdbqt	design_outputs/2026-02-13_09-28-10/gnina_docking/logs/gnina_5M18_10_lig_23.log
gnina	5M18_10	5M18	24	CC1(C)OC(=O)N2C(OC(=O)OC3CCN4N3C(=O)OC4(C)C)CCN21		-7.69	0.6764	5.565	0	design_outputs/2026-02-13_09-28-10/gnina_docking/poses_pdbqt/gnina_5M18_10_lig_24.pdbqt	design_outputs/2026-02-13_09-28-10/gnina_docking/logs/gnina_5M18_10_lig_24.log
gnina	5M18_10	5M18	25	CCC1CCN(C2(C3(CNCC4CC4)CC3)CC(c3ccncn3)N3N2C(=O)OC3(C)C)CC1(COC(=O)O)c1ccc2ccccc2c1		-7.16	0.1629	6.613	0	design_outputs/2026-02-13_09-28-10/gnina_docking/poses_pdbqt/gnina_5M18_10_lig_25.pdbqt	design_outputs/2026-02-13_09-28-10/gnina_docking/logs/gnina_5M18_10_lig_25.log
gnina	5M18_10	5M18	26	CC1(C)OC(=O)N2C(OC(=O)OC3CCN4N3C(=O)OC4(C)C)CCN21		-7.68	0.6747	5.564	0	design_outputs/2026-02-13_09-28-10/gnina_docking/poses_pdbqt/gnina_5M18_10_lig_26.pdbqt	design_outputs/2026-02-13_09-28-10/gnina_docking/logs/gnina_5M18_10_lig_26.log
gnina	5M18_10	5M18	27	CC1(C)OC(=O)N2C(OC(=O)OC3CCN4N3C(=O)OC4(C)C)CCN21		-7.68	0.6706	5.557	0	design_outputs/2026-02-13_09-28-10/gnina_docking/poses_pdbqt/gnina_5M18_10_lig_27.pdbqt	design_outputs/2026-02-13_09-28-10/gnina_docking/logs/gnina_5M18_10_lig_27.log
gnina	5M18_10	5M18	28	CC1(C)OC(=O)N2C(N3CCC(N4CCC(N5CCSC5(C)C)CC4)CC3)CCN21		-7.26	0.2497	5.826	0	design_outputs/2026-02-13_09-28-10/gnina_docking/poses_pdbqt/gnina_5M18_10_lig_28.pdbqt	design_outputs/2026-02-13_09-28-10/gnina_docking/logs/gnina_5M18_10_lig_28.log
gnina	5M18_10	5M18	29	CCC1C(I)CN(C2(C3(C(N)=O)CC3)CCN3N2C(=O)OC3(C)C)CC1c1ccncc1		-6.91	0.3332	6.685	0	design_outputs/2026-02-13_09-28-10/gnina_docking/poses_pdbqt/gnina_5M18_10_lig_29.pdbqt	design_outputs/2026-02-13_09-28-10/gnina_docking/logs/gnina_5M18_10_lig_29.log
gnina	5M18_2	5M18	0	Cc1cc2n(c(=O)c1)C(=O)N(C1CCN(C(=O)N3CCSC3(C)C)CC1)C2=O		-7.28	0.5663	5.577	0	design_outputs/2026-02-13_09-28-10/gnina_docking/poses_pdbqt/gnina_5M18_2_lig_0.pdbqt	design_outputs/2026-02-13_09-28-10/gnina_docking/logs/gnina_5M18_2_lig_0.log
gnina	5M18_2	5M18	1	CCC1CCN(C(=O)N2CCSC2(C)Cc2ccc(-c3ccnc4ccccc34)cc2)C(C#N)C1N(C)C		-6.64	0.2672	5.893	0	design_outputs/2026-02-13_09-28-10/gnina_docking/poses_pdbqt/gnina_5M18_2_lig_1.pdbqt	design_outputs/2026-02-13_09-28-10/gnina_docking/logs/gnina_5M18_2_lig_1.log
gnina	5M18_2	5M18	2	CCC1CCN(C(=O)N2CCC(CCC(F)(F)F)(C(=O)NI)CC2)CC1		-6.62	0.7036	6.075	0	design_outputs/2026-02-13_09-28-10/gnina_docking/poses_pdbqt/gnina_5M18_2_lig_2.pdbqt	design_outputs/2026-02-13_09-28-10/gnina_docking/logs/gnina_5M18_2_lig_2.log
gnina	5M18_2	5M18	3	CCN1C(C(N)=O)CC(OC2CCN(C(=O)O)CC2N(C)C)C(c2cccnc2NC=O)C1C1CC1C#N		-7.13	0.3176	5.91	0	design_outputs/2026-02-13_09-28-10/gnina_docking/poses_pdbqt/gnina_5M18_2_lig_3.pdbqt	design_outputs/2026-02-13_09-28-10/gnina_docking/logs/gnina_5M18_2_lig_3.log
gnina	5M18_2	5M18	4	Cc1cc2n(c(=O)c1)C(=O)N(C1CCN(C(=O)N3CCSC3(C)C)CC1)C2=O		-7.31	0.5704	5.583	0	design_outputs/2026-02-13_09-28-10/gnina_docking/poses_pdbqt/gnina_5M18_2_lig_4.pdbqt	design_outputs/2026-02-13_09-28-10/gnina_docking/logs/gnina_5M18_2_lig_4.log
gnina	5M18_2	5M18	5	CCC1CCN(C(=O)N2CCSC2(C)Cc2cccc(-c3ccccc3)c2)CC1N(C)C		-7.69	0.3181	6.276	0	design_outputs/2026-02-13_09-28-10/gnina_docking/poses_pdbqt/gnina_5M18_2_lig_5.pdbqt	design_outputs/2026-02-13_09-28-10/gnina_docking/logs/gnina_5M18_2_lig_5.log
gnina	5M18_2	5M18	6	CC1(C)OC(=O)N2C(OC(=O)OC3CCN4N3C(=O)OC4(C)C)CCN21		-6.76	0.6707	5.756	0	design_outputs/2026-02-13_09-28-10/gnina_docking/poses_pdbqt/gnina_5M18_2_lig_6.pdbqt	design_outputs/2026-02-13_09-28-10/gnina_docking/logs/gnina_5M18_2_lig_6.log
gnina	5M18_2	5M18	7	CC1(C)OC(=O)N2C(N3CCC(N4CCC(N5CCC(N6CCSC6(C)C)CC5)CC4)CC3)CCN21		-6.94	0.3634	5.46	0	design_outputs/2026-02-13_09-28-10/gnina_docking/poses_pdbqt/gnina_5M18_2_lig_7.pdbqt	design_outputs/2026-02-13_09-28-10/gnina_docking/logs/gnina_5M18_2_lig_7.log
gnina	5M18_2	5M18	8	CC1(C)OC(=O)N2C(OC(=O)OC3CCN4N3C(=O)OC4(C)C)CCN21		-7.55	0.7015	5.717	0	design_outputs/2026-02-13_09-28-10/gnina_docking/poses_pdbqt/gnina_5M18_2_lig_8.pdbqt	design_outputs/2026-02-13_09-28-10/gnina_docking/logs/gnina_5M18_2_lig_8.log
gnina	5M18_2	5M18	9	CC1(C)OC(=O)N2C(OC(=O)OC3CCN4N3C(=O)OC4(C)C)CCN21		-7.44	0.636	5.758	0	design_outputs/2026-02-13_09-28-10/gnina_docking/poses_pdbqt/gnina_5M18_2_lig_9.pdbqt	design_outputs/2026-02-13_09-28-10/gnina_docking/logs/gnina_5M18_2_lig_9.log
gnina	5M18_2	5M18	10	CC1(C)OC(=O)N2C(N3CCC(N4CCC(N5CCC(N6CCSC6(C)C)CC5)CC4)CC3)CCN21		-7.14	0.4136	5.902	0	design_outputs/2026-02-13_09-28-10/gnina_docking/poses_pdbqt/gnina_5M18_2_lig_10.pdbqt	design_outputs/2026-02-13_09-28-10/gnina_docking/logs/gnina_5M18_2_lig_10.log
gnina	5M18_2	5M18	11	COC1(C2CC(C3(I)CCN4N3C(=O)OC4(C)CC(N)=O)CCN2C(=O)O)CC1		-7.3	0.4069	6.103	0	design_outputs/2026-02-13_09-28-10/gnina_docking/poses_pdbqt/gnina_5M18_2_lig_11.pdbqt	design_outputs/2026-02-13_09-28-10/gnina_docking/logs/gnina_5M18_2_lig_11.log
gnina	5M18_2	5M18	12	CCC1CCN(C(=O)N2CCSC2(C)Cc2cccc(-c3ccccc3)c2)CC1N(C)C		-7.78	0.2293	6.193	0	design_outputs/2026-02-13_09-28-10/gnina_docking/poses_pdbqt/gnina_5M18_2_lig_12.pdbqt	design_outputs/2026-02-13_09-28-10/gnina_docking/logs/gnina_5M18_2_lig_12.log
gnina	5M18_2	5M18	13	CC1(C)OC(=O)N2C(N3CCC(N4CCC(N5CCSC5(C)C)CC4)CC3)CCN21		-6.81	0.3724	5.47	0	design_outputs/2026-02-13_09-28-10/gnina_docking/poses_pdbqt/gnina_5M18_2_lig_13.pdbqt	design_outputs/2026-02-13_09-28-10/gnina_docking/logs/gnina_5M18_2_lig_13.log
gnina	5M18_2	5M18	14	CCC1C(c2ccc3ccccc3c2)CN(C(=O)N2CCC(CC)(C(N)=O)CC2C#N)CC1c1c[nH]c2ccccc12		-7.17	0.2567	6.501	0	design_outputs/2026-02-13_09-28-10/gnina_docking/poses_pdbqt/gnina_5M18_2_lig_14.pdbqt	design_outputs/2026-02-13_09-28-10/gnina_docking/logs/gnina_5M18_2_lig_14.log
gnina	5M18_2	5M18	15	CCC1CCN(C(=O)N2CCSC2(C)Cc2cccc(-c3ccccc3)c2)CC1N(C)C		-6.89	0.2798	6.127	0	design_outputs/2026-02-13_09-28-10/gnina_docking/poses_pdbqt/gnina_5M18_2_lig_15.pdbqt	design_outputs/2026-02-13_09-28-10/gnina_docking/logs/gnina_5M18_2_lig_15.log
gnina	5M18_2	5M18	16	CC1(C)OC(=O)N2C(OC(=O)OC3CCN4N3C(=O)OC4(C)C)CCN21		-7.6	0.71	5.729	0	design_outputs/2026-02-13_09-28-10/gnina_docking/poses_pdbqt/gnina_5M18_2_lig_16.pdbqt	design_outputs/2026-02-13_09-28-10/gnina_docking/logs/gnina_5M18_2_lig_16.log
gnina	5M18_2	5M18	17	CCN1C(C(N)=O)CC(OC2(NC=O)CCN(C(=O)O)CC2N(C)C)CC1C1CC1C#N		-8.02	0.6318	6.361	0	design_outputs/2026-02-13_09-28-10/gnina_docking/poses_pdbqt/gnina_5M18_2_lig_17.pdbqt	design_outputs/2026-02-13_09-28-10/gnina_docking/logs/gnina_5M18_2_lig_17.log
gnina	5M18_2	5M18	18	CCC1CCN(C2(C3(CNCC4CC4)CC3)CC(c3ccncn3)N3N2C(=O)OC3(C)C)CC1(COC(=O)O)c1ccc2ccccc2c1		-8.25	0.1708	6.62	0	design_outputs/2026-02-13_09-28-10/gnina_docking/poses_pdbqt/gnina_5M18_2_lig_18.pdbqt	design_outputs/2026-02-13_09-28-10/gnina_docking/logs/gnina_5M18_2_lig_18.log
gnina	5M18_2	5M18	19	CC1(C)OC(=O)N2C(N3CCC(N4CCC(N5CCSC5(C)C)CC4)CC3)CCN21		-6.68	0.2848	5.411	0	design_outputs/2026-02-13_09-28-10/gnina_docking/poses_pdbqt/gnina_5M18_2_lig_19.pdbqt	design_outputs/2026-02-13_09-28-10/gnina_docking/logs/gnina_5M18_2_lig_19.log
gnina	5M18_2	5M18	20	COC1(C2CC(C3(I)CCN4N3C(=O)OC4(C)CC(N)=O)CCN2C(=O)O)CC1		-7.29	0.4182	6.14	0	design_outputs/2026-02-13_09-28-10/gnina_docking/poses_pdbqt/gnina_5M18_2_lig_20.pdbqt	design_outputs/2026-02-13_09-28-10/gnina_docking/logs/gnina_5M18_2_lig_20.log
gnina	5M18_2	5M18	21	COC1(C2CC(C3(I)CCN4N3C(=O)OC4(C)CC(N)=O)CCN2C(=O)O)CC1		-7.81	0.3828	6.026	0	design_outputs/2026-02-13_09-28-10/gnina_docking/poses_pdbqt/gnina_5M18_2_lig_21.pdbqt	design_outputs/2026-02-13_09-28-10/gnina_docking/logs/gnina_5M18_2_lig_21.log
gnina	5M18_2	5M18	22	CC1(C)OC(=O)N2C(N3CCC(N4CCC(N5CCSC5(C)C)CC4)CC3)CCN21		-6.88	0.3438	5.719	0	design_outputs/2026-02-13_09-28-10/gnina_docking/poses_pdbqt/gnina_5M18_2_lig_22.pdbqt	design_outputs/2026-02-13_09-28-10/gnina_docking/logs/gnina_5M18_2_lig_22.log
gnina	5M18_2	5M18	23	COC1(C2CC(C3CC(c4ccncn4)N4N3C(=O)OC4(C)CC(N)=O)CC(I)N2C(=O)O)CC1		-8.5	0.3371	6.556	0	design_outputs/2026-02-13_09-28-10/gnina_docking/poses_pdbqt/gnina_5M18_2_lig_23.pdbqt	design_outputs/2026-02-13_09-28-10/gnina_docking/logs/gnina_5M18_2_lig_23.log
gnina	5M18_2	5M18	24	CC1(C)OC(=O)N2C(OC(=O)OC3CCN4N3C(=O)OC4(C)C)CCN21		-7.59	0.7125	5.735	0	design_outputs/2026-02-13_09-28-10/gnina_docking/poses_pdbqt/gnina_5M18_2_lig_24.pdbqt	design_outputs/2026-02-13_09-28-10/gnina_docking/logs/gnina_5M18_2_lig_24.log
gnina	5M18_2	5M18	25	CCC1CCN(C2(C3(CNCC4CC4)CC3)CC(c3ccncn3)N3N2C(=O)OC3(C)C)CC1(COC(=O)O)c1ccc2ccccc2c1		-8.16	0.0893	6.474	0	design_outputs/2026-02-13_09-28-10/gnina_docking/poses_pdbqt/gnina_5M18_2_lig_25.pdbqt	design_outputs/2026-02-13_09-28-10/gnina_docking/logs/gnina_5M18_2_lig_25.log
gnina	5M18_2	5M18	26	CC1(C)OC(=O)N2C(OC(=O)OC3CCN4N3C(=O)OC4(C)C)CCN21		-7.59	0.7087	5.734	0	design_outputs/2026-02-13_09-28-10/gnina_docking/poses_pdbqt/gnina_5M18_2_lig_26.pdbqt	design_outputs/2026-02-13_09-28-10/gnina_docking/logs/gnina_5M18_2_lig_26.log
gnina	5M18_2	5M18	27	CC1(C)OC(=O)N2C(OC(=O)OC3CCN4N3C(=O)OC4(C)C)CCN21		-7.59	0.7139	5.741	0	design_outputs/2026-02-13_09-28-10/gnina_docking/poses_pdbqt/gnina_5M18_2_lig_27.pdbqt	design_outputs/2026-02-13_09-28-10/gnina_docking/logs/gnina_5M18_2_lig_27.log
gnina	5M18_2	5M18	28	CC1(C)OC(=O)N2C(N3CCC(N4CCC(N5CCSC5(C)C)CC4)CC3)CCN21		-7.21	0.3379	5.883	0	design_outputs/2026-02-13_09-28-10/gnina_docking/poses_pdbqt/gnina_5M18_2_lig_28.pdbqt	design_outputs/2026-02-13_09-28-10/gnina_docking/logs/gnina_5M18_2_lig_28.log
gnina	5M18_2	5M18	29	CCC1C(I)CN(C2(C3(C(N)=O)CC3)CCN3N2C(=O)OC3(C)C)CC1c1ccncc1		-7.62	0.3311	6.631	0	design_outputs/2026-02-13_09-28-10/gnina_docking/poses_pdbqt/gnina_5M18_2_lig_29.pdbqt	design_outputs/2026-02-13_09-28-10/gnina_docking/logs/gnina_5M18_2_lig_29.log
gnina	5M18_3	5M18	0	Cc1cc2n(c(=O)c1)C(=O)N(C1CCN(C(=O)N3CCSC3(C)C)CC1)C2=O		-6.17	0.4864	5.466	0	design_outputs/2026-02-13_09-28-10/gnina_docking/poses_pdbqt/gnina_5M18_3_lig_0.pdbqt	design_outputs/2026-02-13_09-28-10/gnina_docking/logs/gnina_5M18_3_lig_0.log
gnina	5M18_3	5M18	1	CCC1CCN(C(=O)N2CCSC2(C)Cc2ccc(-c3ccnc4ccccc34)cc2)C(C#N)C1N(C)C		-5.85	0.2286	6.377	0	design_outputs/2026-02-13_09-28-10/gnina_docking/poses_pdbqt/gnina_5M18_3_lig_1.pdbqt	design_outputs/2026-02-13_09-28-10/gnina_docking/logs/gnina_5M18_3_lig_1.log
gnina	5M18_3	5M18	2	CCC1CCN(C(=O)N2CCC(CCC(F)(F)F)(C(=O)NI)CC2)CC1		-5.48	0.3276	5.155	0	design_outputs/2026-02-13_09-28-10/gnina_docking/poses_pdbqt/gnina_5M18_3_lig_2.pdbqt	design_outputs/2026-02-13_09-28-10/gnina_docking/logs/gnina_5M18_3_lig_2.log
gnina	5M18_3	5M18	3	CCN1C(C(N)=O)CC(OC2CCN(C(=O)O)CC2N(C)C)C(c2cccnc2NC=O)C1C1CC1C#N		-6.43	0.3302	6.066	0	design_outputs/2026-02-13_09-28-10/gnina_docking/poses_pdbqt/gnina_5M18_3_lig_3.pdbqt	design_outputs/2026-02-13_09-28-10/gnina_docking/logs/gnina_5M18_3_lig_3.log
gnina	5M18_3	5M18	4	Cc1cc2n(c(=O)c1)C(=O)N(C1CCN(C(=O)N3CCSC3(C)C)CC1)C2=O		-6.93	0.5642	5.482	0	design_outputs/2026-02-13_09-28-10/gnina_docking/poses_pdbqt/gnina_5M18_3_lig_4.pdbqt	design_outputs/2026-02-13_09-28-10/gnina_docking/logs/gnina_5M18_3_lig_4.log
gnina	5M18_3	5M18	5	CCC1CCN(C(=O)N2CCSC2(C)Cc2cccc(-c3ccccc3)c2)CC1N(C)C		-7.42	0.6481	6.335	0	design_outputs/2026-02-13_09-28-10/gnina_docking/poses_pdbqt/gnina_5M18_3_lig_5.pdbqt	design_outputs/2026-02-13_09-28-10/gnina_docking/logs/gnina_5M18_3_lig_5.log
gnina	5M18_3	5M18	6	CC1(C)OC(=O)N2C(OC(=O)OC3CCN4N3C(=O)OC4(C)C)CCN21		-7.58	0.7528	5.58	0	design_outputs/2026-02-13_09-28-10/gnina_docking/poses_pdbqt/gnina_5M18_3_lig_6.pdbqt	design_outputs/2026-02-13_09-28-10/gnina_docking/logs/gnina_5M18_3_lig_6.log
gnina	5M18_3	5M18	7	CC1(C)OC(=O)N2C(N3CCC(N4CCC(N5CCC(N6CCSC6(C)C)CC5)CC4)CC3)CCN21		-6.5	0.367	5.396	0	design_outputs/2026-02-13_09-28-10/gnina_docking/poses_pdbqt/gnina_5M18_3_lig_7.pdbqt	design_outputs/2026-02-13_09-28-10/gnina_docking/logs/gnina_5M18_3_lig_7.log
gnina	5M18_3	5M18	8	CC1(C)OC(=O)N2C(OC(=O)OC3CCN4N3C(=O)OC4(C)C)CCN21		-7.54	0.7558	5.589	0	design_outputs/2026-02-13_09-28-10/gnina_docking/poses_pdbqt/gnina_5M18_3_lig_8.pdbqt	design_outputs/2026-02-13_09-28-10/gnina_docking/logs/gnina_5M18_3_lig_8.log
gnina	5M18_3	5M18	9	CC1(C)OC(=O)N2C(OC(=O)OC3CCN4N3C(=O)OC4(C)C)CCN21		-7.55	0.7556	5.589	0	design_outputs/2026-02-13_09-28-10/gnina_docking/poses_pdbqt/gnina_5M18_3_lig_9.pdbqt	design_outputs/2026-02-13_09-28-10/gnina_docking/logs/gnina_5M18_3_lig_9.log
gnina	5M18_3	5M18	10	CC1(C)OC(=O)N2C(N3CCC(N4CCC(N5CCC(N6CCSC6(C)C)CC5)CC4)CC3)CCN21		-6.35	0.258	5.048	0	design_outputs/2026-02-13_09-28-10/gnina_docking/poses_pdbqt/gnina_5M18_3_lig_10.pdbqt	design_outputs/2026-02-13_09-28-10/gnina_docking/logs/gnina_5M18_3_lig_10.log
gnina	5M18_3	5M18	11	COC1(C2CC(C3(I)CCN4N3C(=O)OC4(C)CC(N)=O)CCN2C(=O)O)CC1		-7.32	0.4859	6.024	0	design_outputs/2026-02-13_09-28-10/gnina_docking/poses_pdbqt/gnina_5M18_3_lig_11.pdbqt	design_outputs/2026-02-13_09-28-10/gnina_docking/logs/gnina_5M18_3_lig_11.log
gnina	5M18_3	5M18	12	CCC1CCN(C(=O)N2CCSC2(C)Cc2cccc(-c3ccccc3)c2)CC1N(C)C		-7.55	0.7121	6.175	0	design_outputs/2026-02-13_09-28-10/gnina_docking/poses_pdbqt/gnina_5M18_3_lig_12.pdbqt	design_outputs/2026-02-13_09-28-10/gnina_docking/logs/gnina_5M18_3_lig_12.log
gnina	5M18_3	5M18	13	CC1(C)OC(=O)N2C(N3CCC(N4CCC(N5CCSC5(C)C)CC4)CC3)CCN21		-6.22	0.3007	5.449	0	design_outputs/2026-02-13_09-28-10/gnina_docking/poses_pdbqt/gnina_5M18_3_lig_13.pdbqt	design_outputs/2026-02-13_09-28-10/gnina_docking/logs/gnina_5M18_3_lig_13.log
gnina	5M18_3	5M18	14	CCC1C(c2ccc3ccccc3c2)CN(C(=O)N2CCC(CC)(C(N)=O)CC2C#N)CC1c1c[nH]c2ccccc12		-6.46	0.2982	6.791	0	design_outputs/2026-02-13_09-28-10/gnina_docking/poses_pdbqt/gnina_5M18_3_lig_14.pdbqt	design_outputs/2026-02-13_09-28-10/gnina_docking/logs/gnina_5M18_3_lig_14.log
gnina	5M18_3	5M18	15	CCC1CCN(C(=O)N2CCSC2(C)Cc2cccc(-c3ccccc3)c2)CC1N(C)C		-7.02	0.3374	6.095	0	design_outputs/2026-02-13_09-28-10/gnina_docking/poses_pdbqt/gnina_5M18_3_lig_15.pdbqt	design_outputs/2026-02-13_09-28-10/gnina_docking/logs/gnina_5M18_3_lig_15.log
gnina	5M18_3	5M18	16	CC1(C)OC(=O)N2C(OC(=O)OC3CCN4N3C(=O)OC4(C)C)CCN21		-7.55	0.7569	5.583	0	design_outputs/2026-02-13_09-28-10/gnina_docking/poses_pdbqt/gnina_5M18_3_lig_16.pdbqt	design_outputs/2026-02-13_09-28-10/gnina_docking/logs/gnina_5M18_3_lig_16.log
gnina	5M18_3	5M18	17	CCN1C(C(N)=O)CC(OC2(NC=O)CCN(C(=O)O)CC2N(C)C)CC1C1CC1C#N		-6.91	0.4522	5.832	0	design_outputs/2026-02-13_09-28-10/gnina_docking/poses_pdbqt/gnina_5M18_3_lig_17.pdbqt	design_outputs/2026-02-13_09-28-10/gnina_docking/logs/gnina_5M18_3_lig_17.log
gnina	5M18_3	5M18	18	CCC1CCN(C2(C3(CNCC4CC4)CC3)CC(c3ccncn3)N3N2C(=O)OC3(C)C)CC1(COC(=O)O)c1ccc2ccccc2c1		-6.89	0.0854	6.208	0	design_outputs/2026-02-13_09-28-10/gnina_docking/poses_pdbqt/gnina_5M18_3_lig_18.pdbqt	design_outputs/2026-02-13_09-28-10/gnina_docking/logs/gnina_5M18_3_lig_18.log
gnina	5M18_3	5M18	19	CC1(C)OC(=O)N2C(N3CCC(N4CCC(N5CCSC5(C)C)CC4)CC3)CCN21		-4.84	0.4622	5.303	0	design_outputs/2026-02-13_09-28-10/gnina_docking/poses_pdbqt/gnina_5M18_3_lig_19.pdbqt	design_outputs/2026-02-13_09-28-10/gnina_docking/logs/gnina_5M18_3_lig_19.log
gnina	5M18_3	5M18	20	COC1(C2CC(C3(I)CCN4N3C(=O)OC4(C)CC(N)=O)CCN2C(=O)O)CC1		-3.44	0.437	5.402	0	design_outputs/2026-02-13_09-28-10/gnina_docking/poses_pdbqt/gnina_5M18_3_lig_20.pdbqt	design_outputs/2026-02-13_09-28-10/gnina_docking/logs/gnina_5M18_3_lig_20.log
gnina	5M18_3	5M18	21	COC1(C2CC(C3(I)CCN4N3C(=O)OC4(C)CC(N)=O)CCN2C(=O)O)CC1		-7.52	0.2818	5.699	0	design_outputs/2026-02-13_09-28-10/gnina_docking/poses_pdbqt/gnina_5M18_3_lig_21.pdbqt	design_outputs/2026-02-13_09-28-10/gnina_docking/logs/gnina_5M18_3_lig_21.log
gnina	5M18_3	5M18	22	CC1(C)OC(=O)N2C(N3CCC(N4CCC(N5CCSC5(C)C)CC4)CC3)CCN21		-6.19	0.4628	6.222	0	design_outputs/2026-02-13_09-28-10/gnina_docking/poses_pdbqt/gnina_5M18_3_lig_22.pdbqt	design_outputs/2026-02-13_09-28-10/gnina_docking/logs/gnina_5M18_3_lig_22.log
gnina	5M18_3	5M18	23	COC1(C2CC(C3CC(c4ccncn4)N4N3C(=O)OC4(C)CC(N)=O)CC(I)N2C(=O)O)CC1		-8.26	0.2648	6.2	0	design_outputs/2026-02-13_09-28-10/gnina_docking/poses_pdbqt/gnina_5M18_3_lig_23.pdbqt	design_outputs/2026-02-13_09-28-10/gnina_docking/logs/gnina_5M18_3_lig_23.log
gnina	5M18_3	5M18	24	CC1(C)OC(=O)N2C(OC(=O)OC3CCN4N3C(=O)OC4(C)C)CCN21		-7.59	0.7525	5.579	0	design_outputs/2026-02-13_09-28-10/gnina_docking/poses_pdbqt/gnina_5M18_3_lig_24.pdbqt	design_outputs/2026-02-13_09-28-10/gnina_docking/logs/gnina_5M18_3_lig_24.log
gnina	5M18_3	5M18	25	CCC1CCN(C2(C3(CNCC4CC4)CC3)CC(c3ccncn3)N3N2C(=O)OC3(C)C)CC1(COC(=O)O)c1ccc2ccccc2c1		-7.03	0.0559	6.251	0	design_outputs/2026-02-13_09-28-10/gnina_docking/poses_pdbqt/gnina_5M18_3_lig_25.pdbqt	design_outputs/2026-02-13_09-28-10/gnina_docking/logs/gnina_5M18_3_lig_25.log
gnina	5M18_3	5M18	26	CC1(C)OC(=O)N2C(OC(=O)OC3CCN4N3C(=O)OC4(C)C)CCN21		-7.52	0.764	5.606	0	design_outputs/2026-02-13_09-28-10/gnina_docking/poses_pdbqt/gnina_5M18_3_lig_26.pdbqt	design_outputs/2026-02-13_09-28-10/gnina_docking/logs/gnina_5M18_3_lig_26.log
gnina	5M18_3	5M18	27	CC1(C)OC(=O)N2C(OC(=O)OC3CCN4N3C(=O)OC4(C)C)CCN21		-7.57	0.7575	5.593	0	design_outputs/2026-02-13_09-28-10/gnina_docking/poses_pdbqt/gnina_5M18_3_lig_27.pdbqt	design_outputs/2026-02-13_09-28-10/gnina_docking/logs/gnina_5M18_3_lig_27.log
gnina	5M18_3	5M18	28	CC1(C)OC(=O)N2C(N3CCC(N4CCC(N5CCSC5(C)C)CC4)CC3)CCN21		-5.82	0.3834	5.43	0	design_outputs/2026-02-13_09-28-10/gnina_docking/poses_pdbqt/gnina_5M18_3_lig_28.pdbqt	design_outputs/2026-02-13_09-28-10/gnina_docking/logs/gnina_5M18_3_lig_28.log
gnina	5M18_3	5M18	29	CCC1C(I)CN(C2(C3(C(N)=O)CC3)CCN3N2C(=O)OC3(C)C)CC1c1ccncc1		-7.42	0.228	6.257	0	design_outputs/2026-02-13_09-28-10/gnina_docking/poses_pdbqt/gnina_5M18_3_lig_29.pdbqt	design_outputs/2026-02-13_09-28-10/gnina_docking/logs/gnina_5M18_3_lig_29.log
gnina	5M18_4	5M18	0	Cc1cc2n(c(=O)c1)C(=O)N(C1CCN(C(=O)N3CCSC3(C)C)CC1)C2=O		-6.16	0.4257	5.283	0	design_outputs/2026-02-13_09-28-10/gnina_docking/poses_pdbqt/gnina_5M18_4_lig_0.pdbqt	design_outputs/2026-02-13_09-28-10/gnina_docking/logs/gnina_5M18_4_lig_0.log
gnina	5M18_4	5M18	1	CCC1CCN(C(=O)N2CCSC2(C)Cc2ccc(-c3ccnc4ccccc34)cc2)C(C#N)C1N(C)C		12.07	0.3796	5.828	0	design_outputs/2026-02-13_09-28-10/gnina_docking/poses_pdbqt/gnina_5M18_4_lig_1.pdbqt	design_outputs/2026-02-13_09-28-10/gnina_docking/logs/gnina_5M18_4_lig_1.log
gnina	5M18_4	5M18	2	CCC1CCN(C(=O)N2CCC(CCC(F)(F)F)(C(=O)NI)CC2)CC1		-5.21	0.4508	5.457	0	design_outputs/2026-02-13_09-28-10/gnina_docking/poses_pdbqt/gnina_5M18_4_lig_2.pdbqt	design_outputs/2026-02-13_09-28-10/gnina_docking/logs/gnina_5M18_4_lig_2.log
gnina	5M18_4	5M18	3	CCN1C(C(N)=O)CC(OC2CCN(C(=O)O)CC2N(C)C)C(c2cccnc2NC=O)C1C1CC1C#N		-5.99	0.3162	5.939	0	design_outputs/2026-02-13_09-28-10/gnina_docking/poses_pdbqt/gnina_5M18_4_lig_3.pdbqt	design_outputs/2026-02-13_09-28-10/gnina_docking/logs/gnina_5M18_4_lig_3.log
gnina	5M18_4	5M18	4	Cc1cc2n(c(=O)c1)C(=O)N(C1CCN(C(=O)N3CCSC3(C)C)CC1)C2=O		-6.32	0.4376	5.366	0	design_outputs/2026-02-13_09-28-10/gnina_docking/poses_pdbqt/gnina_5M18_4_lig_4.pdbqt	design_outputs/2026-02-13_09-28-10/gnina_docking/logs/gnina_5M18_4_lig_4.log
gnina	5M18_4	5M18	5	CCC1CCN(C(=O)N2CCSC2(C)Cc2cccc(-c3ccccc3)c2)CC1N(C)C		-6.28	0.2635	5.55	0	design_outputs/2026-02-13_09-28-10/gnina_docking/poses_pdbqt/gnina_5M18_4_lig_5.pdbqt	design_outputs/2026-02-13_09-28-10/gnina_docking/logs/gnina_5M18_4_lig_5.log
gnina	5M18_4	5M18	6	CC1(C)OC(=O)N2C(OC(=O)OC3CCN4N3C(=O)OC4(C)C)CCN21		-7.79	0.3607	5.357	0	design_outputs/2026-02-13_09-28-10/gnina_docking/poses_pdbqt/gnina_5M18_4_lig_6.pdbqt	design_outputs/2026-02-13_09-28-10/gnina_docking/logs/gnina_5M18_4_lig_6.log
gnina	5M18_4	5M18	7	CC1(C)OC(=O)N2C(N3CCC(N4CCC(N5CCC(N6CCSC6(C)C)CC5)CC4)CC3)CCN21		-7.06	0.2617	5.512	0	design_outputs/2026-02-13_09-28-10/gnina_docking/poses_pdbqt/gnina_5M18_4_lig_7.pdbqt	design_outputs/2026-02-13_09-28-10/gnina_docking/logs/gnina_5M18_4_lig_7.log
gnina	5M18_4	5M18	8	CC1(C)OC(=O)N2C(OC(=O)OC3CCN4N3C(=O)OC4(C)C)CCN21		-8.07	0.5023	5.441	0	design_outputs/2026-02-13_09-28-10/gnina_docking/poses_pdbqt/gnina_5M18_4_lig_8.pdbqt	design_outputs/2026-02-13_09-28-10/gnina_docking/logs/gnina_5M18_4_lig_8.log
gnina	5M18_4	5M18	9	CC1(C)OC(=O)N2C(OC(=O)OC3CCN4N3C(=O)OC4(C)C)CCN21		-8.01	0.5006	5.426	0	design_outputs/2026-02-13_09-28-10/gnina_docking/poses_pdbqt/gnina_5M18_4_lig_9.pdbqt	design_outputs/2026-02-13_09-28-10/gnina_docking/logs/gnina_5M18_4_lig_9.log
gnina	5M18_4	5M18	10	CC1(C)OC(=O)N2C(N3CCC(N4CCC(N5CCC(N6CCSC6(C)C)CC5)CC4)CC3)CCN21		2.09	0.3793	6.033	0	design_outputs/2026-02-13_09-28-10/gnina_docking/poses_pdbqt/gnina_5M18_4_lig_10.pdbqt	design_outputs/2026-02-13_09-28-10/gnina_docking/logs/gnina_5M18_4_lig_10.log
gnina	5M18_4	5M18	11	COC1(C2CC(C3(I)CCN4N3C(=O)OC4(C)CC(N)=O)CCN2C(=O)O)CC1		-5.66	0.2811	5.632	0	design_outputs/2026-02-13_09-28-10/gnina_docking/poses_pdbqt/gnina_5M18_4_lig_11.pdbqt	design_outputs/2026-02-13_09-28-10/gnina_docking/logs/gnina_5M18_4_lig_11.log
gnina	5M18_4	5M18	12	CCC1CCN(C(=O)N2CCSC2(C)Cc2cccc(-c3ccccc3)c2)CC1N(C)C		-8.2	0.2549	5.703	0	design_outputs/2026-02-13_09-28-10/gnina_docking/poses_pdbqt/gnina_5M18_4_lig_12.pdbqt	design_outputs/2026-02-13_09-28-10/gnina_docking/logs/gnina_5M18_4_lig_12.log
gnina	5M18_4	5M18	13	CC1(C)OC(=O)N2C(N3CCC(N4CCC(N5CCSC5(C)C)CC4)CC3)CCN21		-6.42	0.1203	5.503	0	design_outputs/2026-02-13_09-28-10/gnina_docking/poses_pdbqt/gnina_5M18_4_lig_13.pdbqt	design_outputs/2026-02-13_09-28-10/gnina_docking/logs/gnina_5M18_4_lig_13.log
gnina	5M18_4	5M18	14	CCC1C(c2ccc3ccccc3c2)CN(C(=O)N2CCC(CC)(C(N)=O)CC2C#N)CC1c1c[nH]c2ccccc12		-4.63	0.3897	6.96	0	design_outputs/2026-02-13_09-28-10/gnina_docking/poses_pdbqt/gnina_5M18_4_lig_14.pdbqt	design_outputs/2026-02-13_09-28-10/gnina_docking/logs/gnina_5M18_4_lig_14.log
gnina	5M18_4	5M18	15	CCC1CCN(C(=O)N2CCSC2(C)Cc2cccc(-c3ccccc3)c2)CC1N(C)C		-6.27	0.3936	5.97	0	design_outputs/2026-02-13_09-28-10/gnina_docking/poses_pdbqt/gnina_5M18_4_lig_15.pdbqt	design_outputs/2026-02-13_09-28-10/gnina_docking/logs/gnina_5M18_4_lig_15.log
gnina	5M18_4	5M18	16	CC1(C)OC(=O)N2C(OC(=O)OC3CCN4N3C(=O)OC4(C)C)CCN21		-7.86	0.3585	5.356	0	design_outputs/2026-02-13_09-28-10/gnina_docking/poses_pdbqt/gnina_5M18_4_lig_16.pdbqt	design_outputs/2026-02-13_09-28-10/gnina_docking/logs/gnina_5M18_4_lig_16.log
gnina	5M18_4	5M18	17	CCN1C(C(N)=O)CC(OC2(NC=O)CCN(C(=O)O)CC2N(C)C)CC1C1CC1C#N		-6.55	0.4026	5.893	0	design_outputs/2026-02-13_09-28-10/gnina_docking/poses_pdbqt/gnina_5M18_4_lig_17.pdbqt	design_outputs/2026-02-13_09-28-10/gnina_docking/logs/gnina_5M18_4_lig_17.log
gnina	5M18_4	5M18	18	CCC1CCN(C2(C3(CNCC4CC4)CC3)CC(c3ccncn3)N3N2C(=O)OC3(C)C)CC1(COC(=O)O)c1ccc2ccccc2c1		-5.77	0.298	6.764	0	design_outputs/2026-02-13_09-28-10/gnina_docking/poses_pdbqt/gnina_5M18_4_lig_18.pdbqt	design_outputs/2026-02-13_09-28-10/gnina_docking/logs/gnina_5M18_4_lig_18.log
gnina	5M18_4	5M18	19	CC1(C)OC(=O)N2C(N3CCC(N4CCC(N5CCSC5(C)C)CC4)CC3)CCN21		-8.04	0.1358	5.416	0	design_outputs/2026-02-13_09-28-10/gnina_docking/poses_pdbqt/gnina_5M18_4_lig_19.pdbqt	design_outputs/2026-02-13_09-28-10/gnina_docking/logs/gnina_5M18_4_lig_19.log
gnina	5M18_4	5M18	20	COC1(C2CC(C3(I)CCN4N3C(=O)OC4(C)CC(N)=O)CCN2C(=O)O)CC1		-7.67	0.2639	5.856	0	design_outputs/2026-02-13_09-28-10/gnina_docking/poses_pdbqt/gnina_5M18_4_lig_20.pdbqt	design_outputs/2026-02-13_09-28-10/gnina_docking/logs/gnina_5M18_4_lig_20.log
gnina	5M18_4	5M18	21	COC1(C2CC(C3(I)CCN4N3C(=O)OC4(C)CC(N)=O)CCN2C(=O)O)CC1		-7.5	0.261	5.684	0	design_outputs/2026-02-13_09-28-10/gnina_docking/poses_pdbqt/gnina_5M18_4_lig_21.pdbqt	design_outputs/2026-02-13_09-28-10/gnina_docking/logs/gnina_5M18_4_lig_21.log
gnina	5M18_4	5M18	22	CC1(C)OC(=O)N2C(N3CCC(N4CCC(N5CCSC5(C)C)CC4)CC3)CCN21		-7.23	0.1374	5.939	0	design_outputs/2026-02-13_09-28-10/gnina_docking/poses_pdbqt/gnina_5M18_4_lig_22.pdbqt	design_outputs/2026-02-13_09-28-10/gnina_docking/logs/gnina_5M18_4_lig_22.log
gnina	5M18_4	5M18	23	COC1(C2CC(C3CC(c4ccncn4)N4N3C(=O)OC4(C)CC(N)=O)CC(I)N2C(=O)O)CC1		-6.08	0.2039	5.764	0	design_outputs/2026-02-13_09-28-10/gnina_docking/poses_pdbqt/gnina_5M18_4_lig_23.pdbqt	design_outputs/2026-02-13_09-28-10/gnina_docking/logs/gnina_5M18_4_lig_23.log
gnina	5M18_4	5M18	24	CC1(C)OC(=O)N2C(OC(=O)OC3CCN4N3C(=O)OC4(C)C)CCN21		-3.01	0.3673	5.057	0	design_outputs/2026-02-13_09-28-10/gnina_docking/poses_pdbqt/gnina_5M18_4_lig_24.pdbqt	design_outputs/2026-02-13_09-28-10/gnina_docking/logs/gnina_5M18_4_lig_24.log
gnina	5M18_4	5M18	25	CCC1CCN(C2(C3(CNCC4CC4)CC3)CC(c3ccncn3)N3N2C(=O)OC3(C)C)CC1(COC(=O)O)c1ccc2ccccc2c1		-4.74	0.2447	6.281	0	design_outputs/2026-02-13_09-28-10/gnina_docking/poses_pdbqt/gnina_5M18_4_lig_25.pdbqt	design_outputs/2026-02-13_09-28-10/gnina_docking/logs/gnina_5M18_4_lig_25.log
gnina	5M18_4	5M18	26	CC1(C)OC(=O)N2C(OC(=O)OC3CCN4N3C(=O)OC4(C)C)CCN21		-7.86	0.3385	5.577	0	design_outputs/2026-02-13_09-28-10/gnina_docking/poses_pdbqt/gnina_5M18_4_lig_26.pdbqt	design_outputs/2026-02-13_09-28-10/gnina_docking/logs/gnina_5M18_4_lig_26.log
gnina	5M18_4	5M18	27	CC1(C)OC(=O)N2C(OC(=O)OC3CCN4N3C(=O)OC4(C)C)CCN21		-6.93	0.3922	5.337	0	design_outputs/2026-02-13_09-28-10/gnina_docking/poses_pdbqt/gnina_5M18_4_lig_27.pdbqt	design_outputs/2026-02-13_09-28-10/gnina_docking/logs/gnina_5M18_4_lig_27.log
gnina	5M18_4	5M18	28	CC1(C)OC(=O)N2C(N3CCC(N4CCC(N5CCSC5(C)C)CC4)CC3)CCN21		-6.55	0.1268	5.157	0	design_outputs/2026-02-13_09-28-10/gnina_docking/poses_pdbqt/gnina_5M18_4_lig_28.pdbqt	design_outputs/2026-02-13_09-28-10/gnina_docking/logs/gnina_5M18_4_lig_28.log
gnina	5M18_4	5M18	29	CCC1C(I)CN(C2(C3(C(N)=O)CC3)CCN3N2C(=O)OC3(C)C)CC1c1ccncc1		-7.9	0.3982	6.566	0	design_outputs/2026-02-13_09-28-10/gnina_docking/poses_pdbqt/gnina_5M18_4_lig_29.pdbqt	design_outputs/2026-02-13_09-28-10/gnina_docking/logs/gnina_5M18_4_lig_29.log
gnina	5M18_5	5M18	0	Cc1cc2n(c(=O)c1)C(=O)N(C1CCN(C(=O)N3CCSC3(C)C)CC1)C2=O		-6.33	0.6121	5.537	0	design_outputs/2026-02-13_09-28-10/gnina_docking/poses_pdbqt/gnina_5M18_5_lig_0.pdbqt	design_outputs/2026-02-13_09-28-10/gnina_docking/logs/gnina_5M18_5_lig_0.log
gnina	5M18_5	5M18	1	CCC1CCN(C(=O)N2CCSC2(C)Cc2ccc(-c3ccnc4ccccc34)cc2)C(C#N)C1N(C)C		-7.87	0.3246	6.809	0	design_outputs/2026-02-13_09-28-10/gnina_docking/poses_pdbqt/gnina_5M18_5_lig_1.pdbqt	design_outputs/2026-02-13_09-28-10/gnina_docking/logs/gnina_5M18_5_lig_1.log
gnina	5M18_5	5M18	2	CCC1CCN(C(=O)N2CCC(CCC(F)(F)F)(C(=O)NI)CC2)CC1		-6.15	0.3725	5.874	0	design_outputs/2026-02-13_09-28-10/gnina_docking/poses_pdbqt/gnina_5M18_5_lig_2.pdbqt	design_outputs/2026-02-13_09-28-10/gnina_docking/logs/gnina_5M18_5_lig_2.log
gnina	5M18_5	5M18	3	CCN1C(C(N)=O)CC(OC2CCN(C(=O)O)CC2N(C)C)C(c2cccnc2NC=O)C1C1CC1C#N		-5.49	0.2507	5.923	0	design_outputs/2026-02-13_09-28-10/gnina_docking/poses_pdbqt/gnina_5M18_5_lig_3.pdbqt	design_outputs/2026-02-13_09-28-10/gnina_docking/logs/gnina_5M18_5_lig_3.log
gnina	5M18_5	5M18	4	Cc1cc2n(c(=O)c1)C(=O)N(C1CCN(C(=O)N3CCSC3(C)C)CC1)C2=O		-6.57	0.5968	5.235	0	design_outputs/2026-02-13_09-28-10/gnina_docking/poses_pdbqt/gnina_5M18_5_lig_4.pdbqt	design_outputs/2026-02-13_09-28-10/gnina_docking/logs/gnina_5M18_5_lig_4.log
gnina	5M18_5	5M18	5	CCC1CCN(C(=O)N2CCSC2(C)Cc2cccc(-c3ccccc3)c2)CC1N(C)C		-7.67	0.4147	6.309	0	design_outputs/2026-02-13_09-28-10/gnina_docking/poses_pdbqt/gnina_5M18_5_lig_5.pdbqt	design_outputs/2026-02-13_09-28-10/gnina_docking/logs/gnina_5M18_5_lig_5.log
gnina	5M18_5	5M18	6	CC1(C)OC(=O)N2C(OC(=O)OC3CCN4N3C(=O)OC4(C)C)CCN21		-8.51	0.8418	5.73	0	design_outputs/2026-02-13_09-28-10/gnina_docking/poses_pdbqt/gnina_5M18_5_lig_6.pdbqt	design_outputs/2026-02-13_09-28-10/gnina_docking/logs/gnina_5M18_5_lig_6.log
gnina	5M18_5	5M18	7	CC1(C)OC(=O)N2C(N3CCC(N4CCC(N5CCC(N6CCSC6(C)C)CC5)CC4)CC3)CCN21		-7.87	0.3823	5.835	0	design_outputs/2026-02-13_09-28-10/gnina_docking/poses_pdbqt/gnina_5M18_5_lig_7.pdbqt	design_outputs/2026-02-13_09-28-10/gnina_docking/logs/gnina_5M18_5_lig_7.log
gnina	5M18_5	5M18	8	CC1(C)OC(=O)N2C(OC(=O)OC3CCN4N3C(=O)OC4(C)C)CCN21		-8.58	0.849	5.748	0	design_outputs/2026-02-13_09-28-10/gnina_docking/poses_pdbqt/gnina_5M18_5_lig_8.pdbqt	design_outputs/2026-02-13_09-28-10/gnina_docking/logs/gnina_5M18_5_lig_8.log
gnina	5M18_5	5M18	9	CC1(C)OC(=O)N2C(OC(=O)OC3CCN4N3C(=O)OC4(C)C)CCN21		-8.45	0.8375	5.722	0	design_outputs/2026-02-13_09-28-10/gnina_docking/poses_pdbqt/gnina_5M18_5_lig_9.pdbqt	design_outputs/2026-02-13_09-28-10/gnina_docking/logs/gnina_5M18_5_lig_9.log
gnina	5M18_5	5M18	10	CC1(C)OC(=O)N2C(N3CCC(N4CCC(N5CCC(N6CCSC6(C)C)CC5)CC4)CC3)CCN21		-6.76	0.3357	6.277	0	design_outputs/2026-02-13_09-28-10/gnina_docking/poses_pdbqt/gnina_5M18_5_lig_10.pdbqt	design_outputs/2026-02-13_09-28-10/gnina_docking/logs/gnina_5M18_5_lig_10.log
gnina	5M18_5	5M18	11	COC1(C2CC(C3(I)CCN4N3C(=O)OC4(C)CC(N)=O)CCN2C(=O)O)CC1		-7.59	0.3994	6.103	0	design_outputs/2026-02-13_09-28-10/gnina_docking/poses_pdbqt/gnina_5M18_5_lig_11.pdbqt	design_outputs/2026-02-13_09-28-10/gnina_docking/logs/gnina_5M18_5_lig_11.log
gnina	5M18_5	5M18	12	CCC1CCN(C(=O)N2CCSC2(C)Cc2cccc(-c3ccccc3)c2)CC1N(C)C		-7.56	0.6304	6.56	0	design_outputs/2026-02-13_09-28-10/gnina_docking/poses_pdbqt/gnina_5M18_5_lig_12.pdbqt	design_outputs/2026-02-13_09-28-10/gnina_docking/logs/gnina_5M18_5_lig_12.log
gnina	5M18_5	5M18	13	CC1(C)OC(=O)N2C(N3CCC(N4CCC(N5CCSC5(C)C)CC4)CC3)CCN21		-7.25	0.3674	6.011	0	design_outputs/2026-02-13_09-28-10/gnina_docking/poses_pdbqt/gnina_5M18_5_lig_13.pdbqt	design_outputs/2026-02-13_09-28-10/gnina_docking/logs/gnina_5M18_5_lig_13.log
gnina	5M18_5	5M18	14	CCC1C(c2ccc3ccccc3c2)CN(C(=O)N2CCC(CC)(C(N)=O)CC2C#N)CC1c1c[nH]c2ccccc12		-6.22	0.3456	6.681	0	design_outputs/2026-02-13_09-28-10/gnina_docking/poses_pdbqt/gnina_5M18_5_lig_14.pdbqt	design_outputs/2026-02-13_09-28-10/gnina_docking/logs/gnina_5M18_5_lig_14.log
gnina	5M18_5	5M18	15	CCC1CCN(C(=O)N2CCSC2(C)Cc2cccc(-c3ccccc3)c2)CC1N(C)C		-7.71	0.6612	6.539	0	design_outputs/2026-02-13_09-28-10/gnina_docking/poses_pdbqt/gnina_5M18_5_lig_15.pdbqt	design_outputs/2026-02-13_09-28-10/gnina_docking/logs/gnina_5M18_5_lig_15.log
gnina	5M18_5	5M18	16	CC1(C)OC(=O)N2C(OC(=O)OC3CCN4N3C(=O)OC4(C)C)CCN21		-8.47	0.8399	5.723	0	design_outputs/2026-02-13_09-28-10/gnina_docking/poses_pdbqt/gnina_5M18_5_lig_16.pdbqt	design_outputs/2026-02-13_09-28-10/gnina_docking/logs/gnina_5M18_5_lig_16.log
gnina	5M18_5	5M18	17	CCN1C(C(N)=O)CC(OC2(NC=O)CCN(C(=O)O)CC2N(C)C)CC1C1CC1C#N		-6.36	0.4142	5.593	0	design_outputs/2026-02-13_09-28-10/gnina_docking/poses_pdbqt/gnina_5M18_5_lig_17.pdbqt	design_outputs/2026-02-13_09-28-10/gnina_docking/logs/gnina_5M18_5_lig_17.log
gnina	5M18_5	5M18	18	CCC1CCN(C2(C3(CNCC4CC4)CC3)CC(c3ccncn3)N3N2C(=O)OC3(C)C)CC1(COC(=O)O)c1ccc2ccccc2c1		-8.68	0.1588	6.781	0	design_outputs/2026-02-13_09-28-10/gnina_docking/poses_pdbqt/gnina_5M18_5_lig_18.pdbqt	design_outputs/2026-02-13_09-28-10/gnina_docking/logs/gnina_5M18_5_lig_18.log
gnina	5M18_5	5M18	19	CC1(C)OC(=O)N2C(N3CCC(N4CCC(N5CCSC5(C)C)CC4)CC3)CCN21		-6.83	0.2921	5.733	0	design_outputs/2026-02-13_09-28-10/gnina_docking/poses_pdbqt/gnina_5M18_5_lig_19.pdbqt	design_outputs/2026-02-13_09-28-10/gnina_docking/logs/gnina_5M18_5_lig_19.log
gnina	5M18_5	5M18	20	COC1(C2CC(C3(I)CCN4N3C(=O)OC4(C)CC(N)=O)CCN2C(=O)O)CC1		-7.59	0.3931	6.083	0	design_outputs/2026-02-13_09-28-10/gnina_docking/poses_pdbqt/gnina_5M18_5_lig_20.pdbqt	design_outputs/2026-02-13_09-28-10/gnina_docking/logs/gnina_5M18_5_lig_20.log
gnina	5M18_5	5M18	21	COC1(C2CC(C3(I)CCN4N3C(=O)OC4(C)CC(N)=O)CCN2C(=O)O)CC1		-7.58	0.4078	6.109	0	design_outputs/2026-02-13_09-28-10/gnina_docking/poses_pdbqt/gnina_5M18_5_lig_21.pdbqt	design_outputs/2026-02-13_09-28-10/gnina_docking/logs/gnina_5M18_5_lig_21.log
gnina	5M18_5	5M18	22	CC1(C)OC(=O)N2C(N3CCC(N4CCC(N5CCSC5(C)C)CC4)CC3)CCN21		-6.52	0.3651	5.271	0	design_outputs/2026-02-13_09-28-10/gnina_docking/poses_pdbqt/gnina_5M18_5_lig_22.pdbqt	design_outputs/2026-02-13_09-28-10/gnina_docking/logs/gnina_5M18_5_lig_22.log
gnina	5M18_5	5M18	23	COC1(C2CC(C3CC(c4ccncn4)N4N3C(=O)OC4(C)CC(N)=O)CC(I)N2C(=O)O)CC1		-7.14	0.2798	6.078	0	design_outputs/2026-02-13_09-28-10/gnina_docking/poses_pdbqt/gnina_5M18_5_lig_23.pdbqt	design_outputs/2026-02-13_09-28-10/gnina_docking/logs/gnina_5M18_5_lig_23.log
gnina	5M18_5	5M18	24	CC1(C)OC(=O)N2C(OC(=O)OC3CCN4N3C(=O)OC4(C)C)CCN21		-8.51	0.8438	5.734	0	design_outputs/2026-02-13_09-28-10/gnina_docking/poses_pdbqt/gnina_5M18_5_lig_24.pdbqt	design_outputs/2026-02-13_09-28-10/gnina_docking/logs/gnina_5M18_5_lig_24.log
gnina	5M18_5	5M18	25	CCC1CCN(C2(C3(CNCC4CC4)CC3)CC(c3ccncn3)N3N2C(=O)OC3(C)C)CC1(COC(=O)O)c1ccc2ccccc2c1		-6.88	0.0947	6.502	0	design_outputs/2026-02-13_09-28-10/gnina_docking/poses_pdbqt/gnina_5M18_5_lig_25.pdbqt	design_outputs/2026-02-13_09-28-10/gnina_docking/logs/gnina_5M18_5_lig_25.log
gnina	5M18_5	5M18	26	CC1(C)OC(=O)N2C(OC(=O)OC3CCN4N3C(=O)OC4(C)C)CCN21		-8.47	0.8395	5.72	0	design_outputs/2026-02-13_09-28-10/gnina_docking/poses_pdbqt/gnina_5M18_5_lig_26.pdbqt	design_outputs/2026-02-13_09-28-10/gnina_docking/logs/gnina_5M18_5_lig_26.log
gnina	5M18_5	5M18	27	CC1(C)OC(=O)N2C(OC(=O)OC3CCN4N3C(=O)OC4(C)C)CCN21		-8.45	0.8136	5.681	0	design_outputs/2026-02-13_09-28-10/gnina_docking/poses_pdbqt/gnina_5M18_5_lig_27.pdbqt	design_outputs/2026-02-13_09-28-10/gnina_docking/logs/gnina_5M18_5_lig_27.log
gnina	5M18_5	5M18	28	CC1(C)OC(=O)N2C(N3CCC(N4CCC(N5CCSC5(C)C)CC4)CC3)CCN21		-7.1	0.3107	5.73	0	design_outputs/2026-02-13_09-28-10/gnina_docking/poses_pdbqt/gnina_5M18_5_lig_28.pdbqt	design_outputs/2026-02-13_09-28-10/gnina_docking/logs/gnina_5M18_5_lig_28.log
gnina	5M18_5	5M18	29	CCC1C(I)CN(C2(C3(C(N)=O)CC3)CCN3N2C(=O)OC3(C)C)CC1c1ccncc1		-7.6	0.2559	6.667	0	design_outputs/2026-02-13_09-28-10/gnina_docking/poses_pdbqt/gnina_5M18_5_lig_29.pdbqt	design_outputs/2026-02-13_09-28-10/gnina_docking/logs/gnina_5M18_5_lig_29.log
gnina	5M18_6	5M18	0	Cc1cc2n(c(=O)c1)C(=O)N(C1CCN(C(=O)N3CCSC3(C)C)CC1)C2=O		-7.6	0.5947	6.139	0	design_outputs/2026-02-13_09-28-10/gnina_docking/poses_pdbqt/gnina_5M18_6_lig_0.pdbqt	design_outputs/2026-02-13_09-28-10/gnina_docking/logs/gnina_5M18_6_lig_0.log
gnina	5M18_6	5M18	1	CCC1CCN(C(=O)N2CCSC2(C)Cc2ccc(-c3ccnc4ccccc34)cc2)C(C#N)C1N(C)C		-6.5	0.1632	5.841	0	design_outputs/2026-02-13_09-28-10/gnina_docking/poses_pdbqt/gnina_5M18_6_lig_1.pdbqt	design_outputs/2026-02-13_09-28-10/gnina_docking/logs/gnina_5M18_6_lig_1.log
gnina	5M18_6	5M18	2	CCC1CCN(C(=O)N2CCC(CCC(F)(F)F)(C(=O)NI)CC2)CC1		-8.58	0.4555	6.236	0	design_outputs/2026-02-13_09-28-10/gnina_docking/poses_pdbqt/gnina_5M18_6_lig_2.pdbqt	design_outputs/2026-02-13_09-28-10/gnina_docking/logs/gnina_5M18_6_lig_2.log
gnina	5M18_6	5M18	3	CCN1C(C(N)=O)CC(OC2CCN(C(=O)O)CC2N(C)C)C(c2cccnc2NC=O)C1C1CC1C#N		-6.57	0.304	5.921	0	design_outputs/2026-02-13_09-28-10/gnina_docking/poses_pdbqt/gnina_5M18_6_lig_3.pdbqt	design_outputs/2026-02-13_09-28-10/gnina_docking/logs/gnina_5M18_6_lig_3.log
gnina	5M18_6	5M18	4	Cc1cc2n(c(=O)c1)C(=O)N(C1CCN(C(=O)N3CCSC3(C)C)CC1)C2=O		-7.52	0.5992	6.149	0	design_outputs/2026-02-13_09-28-10/gnina_docking/poses_pdbqt/gnina_5M18_6_lig_4.pdbqt	design_outputs/2026-02-13_09-28-10/gnina_docking/logs/gnina_5M18_6_lig_4.log
gnina	5M18_6	5M18	5	CCC1CCN(C(=O)N2CCSC2(C)Cc2cccc(-c3ccccc3)c2)CC1N(C)C		-7.12	0.3135	6.073	0	design_outputs/2026-02-13_09-28-10/gnina_docking/poses_pdbqt/gnina_5M18_6_lig_5.pdbqt	design_outputs/2026-02-13_09-28-10/gnina_docking/logs/gnina_5M18_6_lig_5.log
gnina	5M18_6	5M18	6	CC1(C)OC(=O)N2C(OC(=O)OC3CCN4N3C(=O)OC4(C)C)CCN21		-7.98	0.7497	5.715	0	design_outputs/2026-02-13_09-28-10/gnina_docking/poses_pdbqt/gnina_5M18_6_lig_6.pdbqt	design_outputs/2026-02-13_09-28-10/gnina_docking/logs/gnina_5M18_6_lig_6.log
gnina	5M18_6	5M18	7	CC1(C)OC(=O)N2C(N3CCC(N4CCC(N5CCC(N6CCSC6(C)C)CC5)CC4)CC3)CCN21		-6.43	0.2918	5.26	0	design_outputs/2026-02-13_09-28-10/gnina_docking/poses_pdbqt/gnina_5M18_6_lig_7.pdbqt	design_outputs/2026-02-13_09-28-10/gnina_docking/logs/gnina_5M18_6_lig_7.log
gnina	5M18_6	5M18	8	CC1(C)OC(=O)N2C(OC(=O)OC3CCN4N3C(=O)OC4(C)C)CCN21		-8.01	0.7434	5.712	0	design_outputs/2026-02-13_09-28-10/gnina_docking/poses_pdbqt/gnina_5M18_6_lig_8.pdbqt	design_outputs/2026-02-13_09-28-10/gnina_docking/logs/gnina_5M18_6_lig_8.log
gnina	5M18_6	5M18	9	CC1(C)OC(=O)N2C(OC(=O)OC3CCN4N3C(=O)OC4(C)C)CCN21		-8.0	0.7454	5.715	0	design_outputs/2026-02-13_09-28-10/gnina_docking/poses_pdbqt/gnina_5M18_6_lig_9.pdbqt	design_outputs/2026-02-13_09-28-10/gnina_docking/logs/gnina_5M18_6_lig_9.log
gnina	5M18_6	5M18	10	CC1(C)OC(=O)N2C(N3CCC(N4CCC(N5CCC(N6CCSC6(C)C)CC5)CC4)CC3)CCN21		-6.83	0.2549	5.235	0	design_outputs/2026-02-13_09-28-10/gnina_docking/poses_pdbqt/gnina_5M18_6_lig_10.pdbqt	design_outputs/2026-02-13_09-28-10/gnina_docking/logs/gnina_5M18_6_lig_10.log
gnina	5M18_6	5M18	11	COC1(C2CC(C3(I)CCN4N3C(=O)OC4(C)CC(N)=O)CCN2C(=O)O)CC1		-7.48	0.4402	6.218	0	design_outputs/2026-02-13_09-28-10/gnina_docking/poses_pdbqt/gnina_5M18_6_lig_11.pdbqt	design_outputs/2026-02-13_09-28-10/gnina_docking/logs/gnina_5M18_6_lig_11.log
gnina	5M18_6	5M18	12	CCC1CCN(C(=O)N2CCSC2(C)Cc2cccc(-c3ccccc3)c2)CC1N(C)C		-7.35	0.4956	6.404	0	design_outputs/2026-02-13_09-28-10/gnina_docking/poses_pdbqt/gnina_5M18_6_lig_12.pdbqt	design_outputs/2026-02-13_09-28-10/gnina_docking/logs/gnina_5M18_6_lig_12.log
gnina	5M18_6	5M18	13	CC1(C)OC(=O)N2C(N3CCC(N4CCC(N5CCSC5(C)C)CC4)CC3)CCN21		-7.25	0.2263	6.087	0	design_outputs/2026-02-13_09-28-10/gnina_docking/poses_pdbqt/gnina_5M18_6_lig_13.pdbqt	design_outputs/2026-02-13_09-28-10/gnina_docking/logs/gnina_5M18_6_lig_13.log
gnina	5M18_6	5M18	14	CCC1C(c2ccc3ccccc3c2)CN(C(=O)N2CCC(CC)(C(N)=O)CC2C#N)CC1c1c[nH]c2ccccc12		-6.43	0.4008	6.807	0	design_outputs/2026-02-13_09-28-10/gnina_docking/poses_pdbqt/gnina_5M18_6_lig_14.pdbqt	design_outputs/2026-02-13_09-28-10/gnina_docking/logs/gnina_5M18_6_lig_14.log
gnina	5M18_6	5M18	15	CCC1CCN(C(=O)N2CCSC2(C)Cc2cccc(-c3ccccc3)c2)CC1N(C)C		-7.2	0.4178	6.24	0	design_outputs/2026-02-13_09-28-10/gnina_docking/poses_pdbqt/gnina_5M18_6_lig_15.pdbqt	design_outputs/2026-02-13_09-28-10/gnina_docking/logs/gnina_5M18_6_lig_15.log
gnina	5M18_6	5M18	16	CC1(C)OC(=O)N2C(OC(=O)OC3CCN4N3C(=O)OC4(C)C)CCN21		-8.31	0.6954	5.642	0	design_outputs/2026-02-13_09-28-10/gnina_docking/poses_pdbqt/gnina_5M18_6_lig_16.pdbqt	design_outputs/2026-02-13_09-28-10/gnina_docking/logs/gnina_5M18_6_lig_16.log
gnina	5M18_6	5M18	17	CCN1C(C(N)=O)CC(OC2(NC=O)CCN(C(=O)O)CC2N(C)C)CC1C1CC1C#N		-7.52	0.4483	6.063	0	design_outputs/2026-02-13_09-28-10/gnina_docking/poses_pdbqt/gnina_5M18_6_lig_17.pdbqt	design_outputs/2026-02-13_09-28-10/gnina_docking/logs/gnina_5M18_6_lig_17.log
gnina	5M18_6	5M18	18	CCC1CCN(C2(C3(CNCC4CC4)CC3)CC(c3ccncn3)N3N2C(=O)OC3(C)C)CC1(COC(=O)O)c1ccc2ccccc2c1		-8.67	0.1084	6.952	0	design_outputs/2026-02-13_09-28-10/gnina_docking/poses_pdbqt/gnina_5M18_6_lig_18.pdbqt	design_outputs/2026-02-13_09-28-10/gnina_docking/logs/gnina_5M18_6_lig_18.log
gnina	5M18_6	5M18	19	CC1(C)OC(=O)N2C(N3CCC(N4CCC(N5CCSC5(C)C)CC4)CC3)CCN21		-6.37	0.1488	5.271	0	design_outputs/2026-02-13_09-28-10/gnina_docking/poses_pdbqt/gnina_5M18_6_lig_19.pdbqt	design_outputs/2026-02-13_09-28-10/gnina_docking/logs/gnina_5M18_6_lig_19.log
gnina	5M18_6	5M18	20	COC1(C2CC(C3(I)CCN4N3C(=O)OC4(C)CC(N)=O)CCN2C(=O)O)CC1		-7.51	0.4414	6.218	0	design_outputs/2026-02-13_09-28-10/gnina_docking/poses_pdbqt/gnina_5M18_6_lig_20.pdbqt	design_outputs/2026-02-13_09-28-10/gnina_docking/logs/gnina_5M18_6_lig_20.log
gnina	5M18_6	5M18	21	COC1(C2CC(C3(I)CCN4N3C(=O)OC4(C)CC(N)=O)CCN2C(=O)O)CC1		-7.19	0.3696	6.105	0	design_outputs/2026-02-13_09-28-10/gnina_docking/poses_pdbqt/gnina_5M18_6_lig_21.pdbqt	design_outputs/2026-02-13_09-28-10/gnina_docking/logs/gnina_5M18_6_lig_21.log
gnina	5M18_6	5M18	22	CC1(C)OC(=O)N2C(N3CCC(N4CCC(N5CCSC5(C)C)CC4)CC3)CCN21		-7.16	0.1745	5.986	0	design_outputs/2026-02-13_09-28-10/gnina_docking/poses_pdbqt/gnina_5M18_6_lig_22.pdbqt	design_outputs/2026-02-13_09-28-10/gnina_docking/logs/gnina_5M18_6_lig_22.log
gnina	5M18_6	5M18	23	COC1(C2CC(C3CC(c4ccncn4)N4N3C(=O)OC4(C)CC(N)=O)CC(I)N2C(=O)O)CC1		-7.63	0.2978	6.435	0	design_outputs/2026-02-13_09-28-10/gnina_docking/poses_pdbqt/gnina_5M18_6_lig_23.pdbqt	design_outputs/2026-02-13_09-28-10/gnina_docking/logs/gnina_5M18_6_lig_23.log
gnina	5M18_6	5M18	24	CC1(C)OC(=O)N2C(OC(=O)OC3CCN4N3C(=O)OC4(C)C)CCN21		-7.99	0.7421	5.71	0	design_outputs/2026-02-13_09-28-10/gnina_docking/poses_pdbqt/gnina_5M18_6_lig_24.pdbqt	design_outputs/2026-02-13_09-28-10/gnina_docking/logs/gnina_5M18_6_lig_24.log
gnina	5M18_6	5M18	25	CCC1CCN(C2(C3(CNCC4CC4)CC3)CC(c3ccncn3)N3N2C(=O)OC3(C)C)CC1(COC(=O)O)c1ccc2ccccc2c1		-6.69	0.199	6.407	0	design_outputs/2026-02-13_09-28-10/gnina_docking/poses_pdbqt/gnina_5M18_6_lig_25.pdbqt	design_outputs/2026-02-13_09-28-10/gnina_docking/logs/gnina_5M18_6_lig_25.log
gnina	5M18_6	5M18	26	CC1(C)OC(=O)N2C(OC(=O)OC3CCN4N3C(=O)OC4(C)C)CCN21		-8.0	0.7531	5.717	0	design_outputs/2026-02-13_09-28-10/gnina_docking/poses_pdbqt/gnina_5M18_6_lig_26.pdbqt	design_outputs/2026-02-13_09-28-10/gnina_docking/logs/gnina_5M18_6_lig_26.log
gnina	5M18_6	5M18	27	CC1(C)OC(=O)N2C(OC(=O)OC3CCN4N3C(=O)OC4(C)C)CCN21		-8.01	0.7467	5.706	0	design_outputs/2026-02-13_09-28-10/gnina_docking/poses_pdbqt/gnina_5M18_6_lig_27.pdbqt	design_outputs/2026-02-13_09-28-10/gnina_docking/logs/gnina_5M18_6_lig_27.log
gnina	5M18_6	5M18	28	CC1(C)OC(=O)N2C(N3CCC(N4CCC(N5CCSC5(C)C)CC4)CC3)CCN21		-6.76	0.1371	5.53	0	design_outputs/2026-02-13_09-28-10/gnina_docking/poses_pdbqt/gnina_5M18_6_lig_28.pdbqt	design_outputs/2026-02-13_09-28-10/gnina_docking/logs/gnina_5M18_6_lig_28.log
gnina	5M18_6	5M18	29	CCC1C(I)CN(C2(C3(C(N)=O)CC3)CCN3N2C(=O)OC3(C)C)CC1c1ccncc1		-8.7	0.3707	6.745	0	design_outputs/2026-02-13_09-28-10/gnina_docking/poses_pdbqt/gnina_5M18_6_lig_29.pdbqt	design_outputs/2026-02-13_09-28-10/gnina_docking/logs/gnina_5M18_6_lig_29.log
gnina	5M18_7	5M18	0	Cc1cc2n(c(=O)c1)C(=O)N(C1CCN(C(=O)N3CCSC3(C)C)CC1)C2=O		-8.76	0.632	5.974	0	design_outputs/2026-02-13_09-28-10/gnina_docking/poses_pdbqt/gnina_5M18_7_lig_0.pdbqt	design_outputs/2026-02-13_09-28-10/gnina_docking/logs/gnina_5M18_7_lig_0.log
gnina	5M18_7	5M18	1	CCC1CCN(C(=O)N2CCSC2(C)Cc2ccc(-c3ccnc4ccccc34)cc2)C(C#N)C1N(C)C		-7.35	0.1917	6.355	0	design_outputs/2026-02-13_09-28-10/gnina_docking/poses_pdbqt/gnina_5M18_7_lig_1.pdbqt	design_outputs/2026-02-13_09-28-10/gnina_docking/logs/gnina_5M18_7_lig_1.log
gnina	5M18_7	5M18	2	CCC1CCN(C(=O)N2CCC(CCC(F)(F)F)(C(=O)NI)CC2)CC1		-4.71	0.388	5.378	0	design_outputs/2026-02-13_09-28-10/gnina_docking/poses_pdbqt/gnina_5M18_7_lig_2.pdbqt	design_outputs/2026-02-13_09-28-10/gnina_docking/logs/gnina_5M18_7_lig_2.log
gnina	5M18_7	5M18	3	CCN1C(C(N)=O)CC(OC2CCN(C(=O)O)CC2N(C)C)C(c2cccnc2NC=O)C1C1CC1C#N		-5.6	0.2383	5.68	0	design_outputs/2026-02-13_09-28-10/gnina_docking/poses_pdbqt/gnina_5M18_7_lig_3.pdbqt	design_outputs/2026-02-13_09-28-10/gnina_docking/logs/gnina_5M18_7_lig_3.log
gnina	5M18_7	5M18	4	Cc1cc2n(c(=O)c1)C(=O)N(C1CCN(C(=O)N3CCSC3(C)C)CC1)C2=O		-8.77	0.6395	5.963	0	design_outputs/2026-02-13_09-28-10/gnina_docking/poses_pdbqt/gnina_5M18_7_lig_4.pdbqt	design_outputs/2026-02-13_09-28-10/gnina_docking/logs/gnina_5M18_7_lig_4.log
gnina	5M18_7	5M18	5	CCC1CCN(C(=O)N2CCSC2(C)Cc2cccc(-c3ccccc3)c2)CC1N(C)C		-6.38	0.2716	5.536	0	design_outputs/2026-02-13_09-28-10/gnina_docking/poses_pdbqt/gnina_5M18_7_lig_5.pdbqt	design_outputs/2026-02-13_09-28-10/gnina_docking/logs/gnina_5M18_7_lig_5.log
gnina	5M18_7	5M18	6	CC1(C)OC(=O)N2C(OC(=O)OC3CCN4N3C(=O)OC4(C)C)CCN21		-7.09	0.4088	5.123	0	design_outputs/2026-02-13_09-28-10/gnina_docking/poses_pdbqt/gnina_5M18_7_lig_6.pdbqt	design_outputs/2026-02-13_09-28-10/gnina_docking/logs/gnina_5M18_7_lig_6.log
gnina	5M18_7	5M18	7	CC1(C)OC(=O)N2C(N3CCC(N4CCC(N5CCC(N6CCSC6(C)C)CC5)CC4)CC3)CCN21		-6.16	0.3418	5.229	0	design_outputs/2026-02-13_09-28-10/gnina_docking/poses_pdbqt/gnina_5M18_7_lig_7.pdbqt	design_outputs/2026-02-13_09-28-10/gnina_docking/logs/gnina_5M18_7_lig_7.log
gnina	5M18_7	5M18	8	CC1(C)OC(=O)N2C(OC(=O)OC3CCN4N3C(=O)OC4(C)C)CCN21		-6.96	0.371	5.301	0	design_outputs/2026-02-13_09-28-10/gnina_docking/poses_pdbqt/gnina_5M18_7_lig_8.pdbqt	design_outputs/2026-02-13_09-28-10/gnina_docking/logs/gnina_5M18_7_lig_8.log
gnina	5M18_7	5M18	9	CC1(C)OC(=O)N2C(OC(=O)OC3CCN4N3C(=O)OC4(C)C)CCN21		-7.07	0.4547	5.34	0	design_outputs/2026-02-13_09-28-10/gnina_docking/poses_pdbqt/gnina_5M18_7_lig_9.pdbqt	design_outputs/2026-02-13_09-28-10/gnina_docking/logs/gnina_5M18_7_lig_9.log
gnina	5M18_7	5M18	10	CC1(C)OC(=O)N2C(N3CCC(N4CCC(N5CCC(N6CCSC6(C)C)CC5)CC4)CC3)CCN21		-6.6	0.2234	5.009	0	design_outputs/2026-02-13_09-28-10/gnina_docking/poses_pdbqt/gnina_5M18_7_lig_10.pdbqt	design_outputs/2026-02-13_09-28-10/gnina_docking/logs/gnina_5M18_7_lig_10.log
gnina	5M18_7	5M18	11	COC1(C2CC(C3(I)CCN4N3C(=O)OC4(C)CC(N)=O)CCN2C(=O)O)CC1		-4.72	0.402	5.516	0	design_outputs/2026-02-13_09-28-10/gnina_docking/poses_pdbqt/gnina_5M18_7_lig_11.pdbqt	design_outputs/2026-02-13_09-28-10/gnina_docking/logs/gnina_5M18_7_lig_11.log
gnina	5M18_7	5M18	12	CCC1CCN(C(=O)N2CCSC2(C)Cc2cccc(-c3ccccc3)c2)CC1N(C)C		8.69	0.4313	4.955	0	design_outputs/2026-02-13_09-28-10/gnina_docking/poses_pdbqt/gnina_5M18_7_lig_12.pdbqt	design_outputs/2026-02-13_09-28-10/gnina_docking/logs/gnina_5M18_7_lig_12.log
gnina	5M18_7	5M18	13	CC1(C)OC(=O)N2C(N3CCC(N4CCC(N5CCSC5(C)C)CC4)CC3)CCN21		-5.89	0.2566	5.239	0	design_outputs/2026-02-13_09-28-10/gnina_docking/poses_pdbqt/gnina_5M18_7_lig_13.pdbqt	design_outputs/2026-02-13_09-28-10/gnina_docking/logs/gnina_5M18_7_lig_13.log
gnina	5M18_7	5M18	14	CCC1C(c2ccc3ccccc3c2)CN(C(=O)N2CCC(CC)(C(N)=O)CC2C#N)CC1c1c[nH]c2ccccc12		-6.84	0.3209	6.63	0	design_outputs/2026-02-13_09-28-10/gnina_docking/poses_pdbqt/gnina_5M18_7_lig_14.pdbqt	design_outputs/2026-02-13_09-28-10/gnina_docking/logs/gnina_5M18_7_lig_14.log
gnina	5M18_7	5M18	15	CCC1CCN(C(=O)N2CCSC2(C)Cc2cccc(-c3ccccc3)c2)CC1N(C)C		-6.42	0.4056	6.108	0	design_outputs/2026-02-13_09-28-10/gnina_docking/poses_pdbqt/gnina_5M18_7_lig_15.pdbqt	design_outputs/2026-02-13_09-28-10/gnina_docking/logs/gnina_5M18_7_lig_15.log
gnina	5M18_7	5M18	16	CC1(C)OC(=O)N2C(OC(=O)OC3CCN4N3C(=O)OC4(C)C)CCN21		-7.4	0.3641	5.085	0	design_outputs/2026-02-13_09-28-10/gnina_docking/poses_pdbqt/gnina_5M18_7_lig_16.pdbqt	design_outputs/2026-02-13_09-28-10/gnina_docking/logs/gnina_5M18_7_lig_16.log
gnina	5M18_7	5M18	17	CCN1C(C(N)=O)CC(OC2(NC=O)CCN(C(=O)O)CC2N(C)C)CC1C1CC1C#N		-5.82	0.179	5.422	0	design_outputs/2026-02-13_09-28-10/gnina_docking/poses_pdbqt/gnina_5M18_7_lig_17.pdbqt	design_outputs/2026-02-13_09-28-10/gnina_docking/logs/gnina_5M18_7_lig_17.log
gnina	5M18_7	5M18	18	CCC1CCN(C2(C3(CNCC4CC4)CC3)CC(c3ccncn3)N3N2C(=O)OC3(C)C)CC1(COC(=O)O)c1ccc2ccccc2c1		-6.89	0.0995	6.389	0	design_outputs/2026-02-13_09-28-10/gnina_docking/poses_pdbqt/gnina_5M18_7_lig_18.pdbqt	design_outputs/2026-02-13_09-28-10/gnina_docking/logs/gnina_5M18_7_lig_18.log
gnina	5M18_7	5M18	19	CC1(C)OC(=O)N2C(N3CCC(N4CCC(N5CCSC5(C)C)CC4)CC3)CCN21		-5.99	0.178	5.625	0	design_outputs/2026-02-13_09-28-10/gnina_docking/poses_pdbqt/gnina_5M18_7_lig_19.pdbqt	design_outputs/2026-02-13_09-28-10/gnina_docking/logs/gnina_5M18_7_lig_19.log
gnina	5M18_7	5M18	20	COC1(C2CC(C3(I)CCN4N3C(=O)OC4(C)CC(N)=O)CCN2C(=O)O)CC1		-7.35	0.2972	5.758	0	design_outputs/2026-02-13_09-28-10/gnina_docking/poses_pdbqt/gnina_5M18_7_lig_20.pdbqt	design_outputs/2026-02-13_09-28-10/gnina_docking/logs/gnina_5M18_7_lig_20.log
gnina	5M18_7	5M18	21	COC1(C2CC(C3(I)CCN4N3C(=O)OC4(C)CC(N)=O)CCN2C(=O)O)CC1		-7.39	0.2918	5.758	0	design_outputs/2026-02-13_09-28-10/gnina_docking/poses_pdbqt/gnina_5M18_7_lig_21.pdbqt	design_outputs/2026-02-13_09-28-10/gnina_docking/logs/gnina_5M18_7_lig_21.log
gnina	5M18_7	5M18	22	CC1(C)OC(=O)N2C(N3CCC(N4CCC(N5CCSC5(C)C)CC4)CC3)CCN21		-6.29	0.2077	5.361	0	design_outputs/2026-02-13_09-28-10/gnina_docking/poses_pdbqt/gnina_5M18_7_lig_22.pdbqt	design_outputs/2026-02-13_09-28-10/gnina_docking/logs/gnina_5M18_7_lig_22.log
gnina	5M18_7	5M18	23	COC1(C2CC(C3CC(c4ccncn4)N4N3C(=O)OC4(C)CC(N)=O)CC(I)N2C(=O)O)CC1		-7.73	0.1963	5.888	0	design_outputs/2026-02-13_09-28-10/gnina_docking/poses_pdbqt/gnina_5M18_7_lig_23.pdbqt	design_outputs/2026-02-13_09-28-10/gnina_docking/logs/gnina_5M18_7_lig_23.log
gnina	5M18_7	5M18	24	CC1(C)OC(=O)N2C(OC(=O)OC3CCN4N3C(=O)OC4(C)C)CCN21		-7.09	0.4005	5.303	0	design_outputs/2026-02-13_09-28-10/gnina_docking/poses_pdbqt/gnina_5M18_7_lig_24.pdbqt	design_outputs/2026-02-13_09-28-10/gnina_docking/logs/gnina_5M18_7_lig_24.log
gnina	5M18_7	5M18	25	CCC1CCN(C2(C3(CNCC4CC4)CC3)CC(c3ccncn3)N3N2C(=O)OC3(C)C)CC1(COC(=O)O)c1ccc2ccccc2c1		-6.55	0.1113	6.35	0	design_outputs/2026-02-13_09-28-10/gnina_docking/poses_pdbqt/gnina_5M18_7_lig_25.pdbqt	design_outputs/2026-02-13_09-28-10/gnina_docking/logs/gnina_5M18_7_lig_25.log
gnina	5M18_7	5M18	26	CC1(C)OC(=O)N2C(OC(=O)OC3CCN4N3C(=O)OC4(C)C)CCN21		-7.05	0.4243	5.282	0	design_outputs/2026-02-13_09-28-10/gnina_docking/poses_pdbqt/gnina_5M18_7_lig_26.pdbqt	design_outputs/2026-02-13_09-28-10/gnina_docking/logs/gnina_5M18_7_lig_26.log
gnina	5M18_7	5M18	27	CC1(C)OC(=O)N2C(OC(=O)OC3CCN4N3C(=O)OC4(C)C)CCN21		-7.03	0.4024	5.115	0	design_outputs/2026-02-13_09-28-10/gnina_docking/poses_pdbqt/gnina_5M18_7_lig_27.pdbqt	design_outputs/2026-02-13_09-28-10/gnina_docking/logs/gnina_5M18_7_lig_27.log
gnina	5M18_7	5M18	28	CC1(C)OC(=O)N2C(N3CCC(N4CCC(N5CCSC5(C)C)CC4)CC3)CCN21		-5.88	0.2151	5.362	0	design_outputs/2026-02-13_09-28-10/gnina_docking/poses_pdbqt/gnina_5M18_7_lig_28.pdbqt	design_outputs/2026-02-13_09-28-10/gnina_docking/logs/gnina_5M18_7_lig_28.log
gnina	5M18_7	5M18	29	CCC1C(I)CN(C2(C3(C(N)=O)CC3)CCN3N2C(=O)OC3(C)C)CC1c1ccncc1		-8.35	0.1567	6.295	0	design_outputs/2026-02-13_09-28-10/gnina_docking/poses_pdbqt/gnina_5M18_7_lig_29.pdbqt	design_outputs/2026-02-13_09-28-10/gnina_docking/logs/gnina_5M18_7_lig_29.log
gnina	5M18_8	5M18	0	Cc1cc2n(c(=O)c1)C(=O)N(C1CCN(C(=O)N3CCSC3(C)C)CC1)C2=O		-5.95	0.4872	5.308	0	design_outputs/2026-02-13_09-28-10/gnina_docking/poses_pdbqt/gnina_5M18_8_lig_0.pdbqt	design_outputs/2026-02-13_09-28-10/gnina_docking/logs/gnina_5M18_8_lig_0.log
gnina	5M18_8	5M18	1	CCC1CCN(C(=O)N2CCSC2(C)Cc2ccc(-c3ccnc4ccccc34)cc2)C(C#N)C1N(C)C		-6.4	0.2877	5.988	0	design_outputs/2026-02-13_09-28-10/gnina_docking/poses_pdbqt/gnina_5M18_8_lig_1.pdbqt	design_outputs/2026-02-13_09-28-10/gnina_docking/logs/gnina_5M18_8_lig_1.log
gnina	5M18_8	5M18	2	CCC1CCN(C(=O)N2CCC(CCC(F)(F)F)(C(=O)NI)CC2)CC1		-5.39	0.4077	5.784	0	design_outputs/2026-02-13_09-28-10/gnina_docking/poses_pdbqt/gnina_5M18_8_lig_2.pdbqt	design_outputs/2026-02-13_09-28-10/gnina_docking/logs/gnina_5M18_8_lig_2.log
gnina	5M18_8	5M18	3	CCN1C(C(N)=O)CC(OC2CCN(C(=O)O)CC2N(C)C)C(c2cccnc2NC=O)C1C1CC1C#N		-6.34	0.2315	5.743	0	design_outputs/2026-02-13_09-28-10/gnina_docking/poses_pdbqt/gnina_5M18_8_lig_3.pdbqt	design_outputs/2026-02-13_09-28-10/gnina_docking/logs/gnina_5M18_8_lig_3.log
gnina	5M18_8	5M18	4	Cc1cc2n(c(=O)c1)C(=O)N(C1CCN(C(=O)N3CCSC3(C)C)CC1)C2=O		-5.95	0.4908	5.633	0	design_outputs/2026-02-13_09-28-10/gnina_docking/poses_pdbqt/gnina_5M18_8_lig_4.pdbqt	design_outputs/2026-02-13_09-28-10/gnina_docking/logs/gnina_5M18_8_lig_4.log
gnina	5M18_8	5M18	5	CCC1CCN(C(=O)N2CCSC2(C)Cc2cccc(-c3ccccc3)c2)CC1N(C)C		-7.24	0.3901	6.334	0	design_outputs/2026-02-13_09-28-10/gnina_docking/poses_pdbqt/gnina_5M18_8_lig_5.pdbqt	design_outputs/2026-02-13_09-28-10/gnina_docking/logs/gnina_5M18_8_lig_5.log
gnina	5M18_8	5M18	6	CC1(C)OC(=O)N2C(OC(=O)OC3CCN4N3C(=O)OC4(C)C)CCN21		-7.68	0.8799	5.811	0	design_outputs/2026-02-13_09-28-10/gnina_docking/poses_pdbqt/gnina_5M18_8_lig_6.pdbqt	design_outputs/2026-02-13_09-28-10/gnina_docking/logs/gnina_5M18_8_lig_6.log
gnina	5M18_8	5M18	7	CC1(C)OC(=O)N2C(N3CCC(N4CCC(N5CCC(N6CCSC6(C)C)CC5)CC4)CC3)CCN21		-6.33	0.293	5.581	0	design_outputs/2026-02-13_09-28-10/gnina_docking/poses_pdbqt/gnina_5M18_8_lig_7.pdbqt	design_outputs/2026-02-13_09-28-10/gnina_docking/logs/gnina_5M18_8_lig_7.log
gnina	5M18_8	5M18	8	CC1(C)OC(=O)N2C(OC(=O)OC3CCN4N3C(=O)OC4(C)C)CCN21		-7.68	0.8575	5.736	0	design_outputs/2026-02-13_09-28-10/gnina_docking/poses_pdbqt/gnina_5M18_8_lig_8.pdbqt	design_outputs/2026-02-13_09-28-10/gnina_docking/logs/gnina_5M18_8_lig_8.log
gnina	5M18_8	5M18	9	CC1(C)OC(=O)N2C(OC(=O)OC3CCN4N3C(=O)OC4(C)C)CCN21		-7.68	0.8519	5.71	0	design_outputs/2026-02-13_09-28-10/gnina_docking/poses_pdbqt/gnina_5M18_8_lig_9.pdbqt	design_outputs/2026-02-13_09-28-10/gnina_docking/logs/gnina_5M18_8_lig_9.log
gnina	5M18_8	5M18	10	CC1(C)OC(=O)N2C(N3CCC(N4CCC(N5CCC(N6CCSC6(C)C)CC5)CC4)CC3)CCN21		-6.85	0.331	6.253	0	design_outputs/2026-02-13_09-28-10/gnina_docking/poses_pdbqt/gnina_5M18_8_lig_10.pdbqt	design_outputs/2026-02-13_09-28-10/gnina_docking/logs/gnina_5M18_8_lig_10.log
gnina	5M18_8	5M18	11	COC1(C2CC(C3(I)CCN4N3C(=O)OC4(C)CC(N)=O)CCN2C(=O)O)CC1		-7.59	0.4235	6.048	0	design_outputs/2026-02-13_09-28-10/gnina_docking/poses_pdbqt/gnina_5M18_8_lig_11.pdbqt	design_outputs/2026-02-13_09-28-10/gnina_docking/logs/gnina_5M18_8_lig_11.log
gnina	5M18_8	5M18	12	CCC1CCN(C(=O)N2CCSC2(C)Cc2cccc(-c3ccccc3)c2)CC1N(C)C		-6.58	0.4793	6.206	0	design_outputs/2026-02-13_09-28-10/gnina_docking/poses_pdbqt/gnina_5M18_8_lig_12.pdbqt	design_outputs/2026-02-13_09-28-10/gnina_docking/logs/gnina_5M18_8_lig_12.log
gnina	5M18_8	5M18	13	CC1(C)OC(=O)N2C(N3CCC(N4CCC(N5CCSC5(C)C)CC4)CC3)CCN21		-6.46	0.3974	6.184	0	design_outputs/2026-02-13_09-28-10/gnina_docking/poses_pdbqt/gnina_5M18_8_lig_13.pdbqt	design_outputs/2026-02-13_09-28-10/gnina_docking/logs/gnina_5M18_8_lig_13.log
gnina	5M18_8	5M18	14	CCC1C(c2ccc3ccccc3c2)CN(C(=O)N2CCC(CC)(C(N)=O)CC2C#N)CC1c1c[nH]c2ccccc12		-6.96	0.2494	6.647	0	design_outputs/2026-02-13_09-28-10/gnina_docking/poses_pdbqt/gnina_5M18_8_lig_14.pdbqt	design_outputs/2026-02-13_09-28-10/gnina_docking/logs/gnina_5M18_8_lig_14.log
gnina	5M18_8	5M18	15	CCC1CCN(C(=O)N2CCSC2(C)Cc2cccc(-c3ccccc3)c2)CC1N(C)C		-7.33	0.5183	6.01	0	design_outputs/2026-02-13_09-28-10/gnina_docking/poses_pdbqt/gnina_5M18_8_lig_15.pdbqt	design_outputs/2026-02-13_09-28-10/gnina_docking/logs/gnina_5M18_8_lig_15.log
gnina	5M18_8	5M18	16	CC1(C)OC(=O)N2C(OC(=O)OC3CCN4N3C(=O)OC4(C)C)CCN21		-7.68	0.857	5.732	0	design_outputs/2026-02-13_09-28-10/gnina_docking/poses_pdbqt/gnina_5M18_8_lig_16.pdbqt	design_outputs/2026-02-13_09-28-10/gnina_docking/logs/gnina_5M18_8_lig_16.log
gnina	5M18_8	5M18	17	CCN1C(C(N)=O)CC(OC2(NC=O)CCN(C(=O)O)CC2N(C)C)CC1C1CC1C#N		-6.15	0.4601	5.526	0	design_outputs/2026-02-13_09-28-10/gnina_docking/poses_pdbqt/gnina_5M18_8_lig_17.pdbqt	design_outputs/2026-02-13_09-28-10/gnina_docking/logs/gnina_5M18_8_lig_17.log
gnina	5M18_8	5M18	18	CCC1CCN(C2(C3(CNCC4CC4)CC3)CC(c3ccncn3)N3N2C(=O)OC3(C)C)CC1(COC(=O)O)c1ccc2ccccc2c1		-7.27	0.1681	6.591	0	design_outputs/2026-02-13_09-28-10/gnina_docking/poses_pdbqt/gnina_5M18_8_lig_18.pdbqt	design_outputs/2026-02-13_09-28-10/gnina_docking/logs/gnina_5M18_8_lig_18.log
gnina	5M18_8	5M18	19	CC1(C)OC(=O)N2C(N3CCC(N4CCC(N5CCSC5(C)C)CC4)CC3)CCN21		-3.42	0.4214	5.871	0	design_outputs/2026-02-13_09-28-10/gnina_docking/poses_pdbqt/gnina_5M18_8_lig_19.pdbqt	design_outputs/2026-02-13_09-28-10/gnina_docking/logs/gnina_5M18_8_lig_19.log
gnina	5M18_8	5M18	20	COC1(C2CC(C3(I)CCN4N3C(=O)OC4(C)CC(N)=O)CCN2C(=O)O)CC1		-7.01	0.5373	6.063	0	design_outputs/2026-02-13_09-28-10/gnina_docking/poses_pdbqt/gnina_5M18_8_lig_20.pdbqt	design_outputs/2026-02-13_09-28-10/gnina_docking/logs/gnina_5M18_8_lig_20.log
gnina	5M18_8	5M18	21	COC1(C2CC(C3(I)CCN4N3C(=O)OC4(C)CC(N)=O)CCN2C(=O)O)CC1		-7.39	0.3596	5.966	0	design_outputs/2026-02-13_09-28-10/gnina_docking/poses_pdbqt/gnina_5M18_8_lig_21.pdbqt	design_outputs/2026-02-13_09-28-10/gnina_docking/logs/gnina_5M18_8_lig_21.log
gnina	5M18_8	5M18	22	CC1(C)OC(=O)N2C(N3CCC(N4CCC(N5CCSC5(C)C)CC4)CC3)CCN21		-5.32	0.1753	5.437	0	design_outputs/2026-02-13_09-28-10/gnina_docking/poses_pdbqt/gnina_5M18_8_lig_22.pdbqt	design_outputs/2026-02-13_09-28-10/gnina_docking/logs/gnina_5M18_8_lig_22.log
gnina	5M18_8	5M18	23	COC1(C2CC(C3CC(c4ccncn4)N4N3C(=O)OC4(C)CC(N)=O)CC(I)N2C(=O)O)CC1		-7.33	0.3479	6.458	0	design_outputs/2026-02-13_09-28-10/gnina_docking/poses_pdbqt/gnina_5M18_8_lig_23.pdbqt	design_outputs/2026-02-13_09-28-10/gnina_docking/logs/gnina_5M18_8_lig_23.log
gnina	5M18_8	5M18	24	CC1(C)OC(=O)N2C(OC(=O)OC3CCN4N3C(=O)OC4(C)C)CCN21		-7.7	0.8863	5.823	0	design_outputs/2026-02-13_09-28-10/gnina_docking/poses_pdbqt/gnina_5M18_8_lig_24.pdbqt	design_outputs/2026-02-13_09-28-10/gnina_docking/logs/gnina_5M18_8_lig_24.log
gnina	5M18_8	5M18	25	CCC1CCN(C2(C3(CNCC4CC4)CC3)CC(c3ccncn3)N3N2C(=O)OC3(C)C)CC1(COC(=O)O)c1ccc2ccccc2c1		-7.46	0.1772	6.502	0	design_outputs/2026-02-13_09-28-10/gnina_docking/poses_pdbqt/gnina_5M18_8_lig_25.pdbqt	design_outputs/2026-02-13_09-28-10/gnina_docking/logs/gnina_5M18_8_lig_25.log
gnina	5M18_8	5M18	26	CC1(C)OC(=O)N2C(OC(=O)OC3CCN4N3C(=O)OC4(C)C)CCN21		-7.69	0.8817	5.809	0	design_outputs/2026-02-13_09-28-10/gnina_docking/poses_pdbqt/gnina_5M18_8_lig_26.pdbqt	design_outputs/2026-02-13_09-28-10/gnina_docking/logs/gnina_5M18_8_lig_26.log
gnina	5M18_8	5M18	27	CC1(C)OC(=O)N2C(OC(=O)OC3CCN4N3C(=O)OC4(C)C)CCN21		-7.68	0.8793	5.821	0	design_outputs/2026-02-13_09-28-10/gnina_docking/poses_pdbqt/gnina_5M18_8_lig_27.pdbqt	design_outputs/2026-02-13_09-28-10/gnina_docking/logs/gnina_5M18_8_lig_27.log
gnina	5M18_8	5M18	28	CC1(C)OC(=O)N2C(N3CCC(N4CCC(N5CCSC5(C)C)CC4)CC3)CCN21		-6.5	0.2095	5.622	0	design_outputs/2026-02-13_09-28-10/gnina_docking/poses_pdbqt/gnina_5M18_8_lig_28.pdbqt	design_outputs/2026-02-13_09-28-10/gnina_docking/logs/gnina_5M18_8_lig_28.log
gnina	5M18_8	5M18	29	CCC1C(I)CN(C2(C3(C(N)=O)CC3)CCN3N2C(=O)OC3(C)C)CC1c1ccncc1		-6.7	0.256	6.19	0	design_outputs/2026-02-13_09-28-10/gnina_docking/poses_pdbqt/gnina_5M18_8_lig_29.pdbqt	design_outputs/2026-02-13_09-28-10/gnina_docking/logs/gnina_5M18_8_lig_29.log
gnina	5M18_9	5M18	0	Cc1cc2n(c(=O)c1)C(=O)N(C1CCN(C(=O)N3CCSC3(C)C)CC1)C2=O		-9.25	0.6264	6.171	0	design_outputs/2026-02-13_09-28-10/gnina_docking/poses_pdbqt/gnina_5M18_9_lig_0.pdbqt	design_outputs/2026-02-13_09-28-10/gnina_docking/logs/gnina_5M18_9_lig_0.log
gnina	5M18_9	5M18	1	CCC1CCN(C(=O)N2CCSC2(C)Cc2ccc(-c3ccnc4ccccc34)cc2)C(C#N)C1N(C)C		-8.08	0.2583	6.466	0	design_outputs/2026-02-13_09-28-10/gnina_docking/poses_pdbqt/gnina_5M18_9_lig_1.pdbqt	design_outputs/2026-02-13_09-28-10/gnina_docking/logs/gnina_5M18_9_lig_1.log
gnina	5M18_9	5M18	2	CCC1CCN(C(=O)N2CCC(CCC(F)(F)F)(C(=O)NI)CC2)CC1		-5.45	0.4051	5.588	0	design_outputs/2026-02-13_09-28-10/gnina_docking/poses_pdbqt/gnina_5M18_9_lig_2.pdbqt	design_outputs/2026-02-13_09-28-10/gnina_docking/logs/gnina_5M18_9_lig_2.log
gnina	5M18_9	5M18	3	CCN1C(C(N)=O)CC(OC2CCN(C(=O)O)CC2N(C)C)C(c2cccnc2NC=O)C1C1CC1C#N		-5.95	0.2814	5.908	0	design_outputs/2026-02-13_09-28-10/gnina_docking/poses_pdbqt/gnina_5M18_9_lig_3.pdbqt	design_outputs/2026-02-13_09-28-10/gnina_docking/logs/gnina_5M18_9_lig_3.log
gnina	5M18_9	5M18	4	Cc1cc2n(c(=O)c1)C(=O)N(C1CCN(C(=O)N3CCSC3(C)C)CC1)C2=O		-9.29	0.6306	6.178	0	design_outputs/2026-02-13_09-28-10/gnina_docking/poses_pdbqt/gnina_5M18_9_lig_4.pdbqt	design_outputs/2026-02-13_09-28-10/gnina_docking/logs/gnina_5M18_9_lig_4.log
gnina	5M18_9	5M18	5	CCC1CCN(C(=O)N2CCSC2(C)Cc2cccc(-c3ccccc3)c2)CC1N(C)C		-6.74	0.2736	5.59	0	design_outputs/2026-02-13_09-28-10/gnina_docking/poses_pdbqt/gnina_5M18_9_lig_5.pdbqt	design_outputs/2026-02-13_09-28-10/gnina_docking/logs/gnina_5M18_9_lig_5.log
gnina	5M18_9	5M18	6	CC1(C)OC(=O)N2C(OC(=O)OC3CCN4N3C(=O)OC4(C)C)CCN21		-6.97	0.464	5.377	0	design_outputs/2026-02-13_09-28-10/gnina_docking/poses_pdbqt/gnina_5M18_9_lig_6.pdbqt	design_outputs/2026-02-13_09-28-10/gnina_docking/logs/gnina_5M18_9_lig_6.log
gnina	5M18_9	5M18	7	CC1(C)OC(=O)N2C(N3CCC(N4CCC(N5CCC(N6CCSC6(C)C)CC5)CC4)CC3)CCN21		-6.72	0.2304	5.505	0	design_outputs/2026-02-13_09-28-10/gnina_docking/poses_pdbqt/gnina_5M18_9_lig_7.pdbqt	design_outputs/2026-02-13_09-28-10/gnina_docking/logs/gnina_5M18_9_lig_7.log
gnina	5M18_9	5M18	8	CC1(C)OC(=O)N2C(OC(=O)OC3CCN4N3C(=O)OC4(C)C)CCN21		-7.0	0.4606	5.365	0	design_outputs/2026-02-13_09-28-10/gnina_docking/poses_pdbqt/gnina_5M18_9_lig_8.pdbqt	design_outputs/2026-02-13_09-28-10/gnina_docking/logs/gnina_5M18_9_lig_8.log
gnina	5M18_9	5M18	9	CC1(C)OC(=O)N2C(OC(=O)OC3CCN4N3C(=O)OC4(C)C)CCN21		-6.96	0.4395	5.331	0	design_outputs/2026-02-13_09-28-10/gnina_docking/poses_pdbqt/gnina_5M18_9_lig_9.pdbqt	design_outputs/2026-02-13_09-28-10/gnina_docking/logs/gnina_5M18_9_lig_9.log
gnina	5M18_9	5M18	10	CC1(C)OC(=O)N2C(N3CCC(N4CCC(N5CCC(N6CCSC6(C)C)CC5)CC4)CC3)CCN21		-6.69	0.1675	5.642	0	design_outputs/2026-02-13_09-28-10/gnina_docking/poses_pdbqt/gnina_5M18_9_lig_10.pdbqt	design_outputs/2026-02-13_09-28-10/gnina_docking/logs/gnina_5M18_9_lig_10.log
gnina	5M18_9	5M18	11	COC1(C2CC(C3(I)CCN4N3C(=O)OC4(C)CC(N)=O)CCN2C(=O)O)CC1		-8.29	0.403	5.916	0	design_outputs/2026-02-13_09-28-10/gnina_docking/poses_pdbqt/gnina_5M18_9_lig_11.pdbqt	design_outputs/2026-02-13_09-28-10/gnina_docking/logs/gnina_5M18_9_lig_11.log
gnina	5M18_9	5M18	12	CCC1CCN(C(=O)N2CCSC2(C)Cc2cccc(-c3ccccc3)c2)CC1N(C)C		-7.28	0.3683	6.172	0	design_outputs/2026-02-13_09-28-10/gnina_docking/poses_pdbqt/gnina_5M18_9_lig_12.pdbqt	design_outputs/2026-02-13_09-28-10/gnina_docking/logs/gnina_5M18_9_lig_12.log
gnina	5M18_9	5M18	13	CC1(C)OC(=O)N2C(N3CCC(N4CCC(N5CCSC5(C)C)CC4)CC3)CCN21		-7.85	0.2063	5.657	0	design_outputs/2026-02-13_09-28-10/gnina_docking/poses_pdbqt/gnina_5M18_9_lig_13.pdbqt	design_outputs/2026-02-13_09-28-10/gnina_docking/logs/gnina_5M18_9_lig_13.log
gnina	5M18_9	5M18	14	CCC1C(c2ccc3ccccc3c2)CN(C(=O)N2CCC(CC)(C(N)=O)CC2C#N)CC1c1c[nH]c2ccccc12		-7.44	0.1978	6.653	0	design_outputs/2026-02-13_09-28-10/gnina_docking/poses_pdbqt/gnina_5M18_9_lig_14.pdbqt	design_outputs/2026-02-13_09-28-10/gnina_docking/logs/gnina_5M18_9_lig_14.log
gnina	5M18_9	5M18	15	CCC1CCN(C(=O)N2CCSC2(C)Cc2cccc(-c3ccccc3)c2)CC1N(C)C		-7.09	0.3475	6.209	0	design_outputs/2026-02-13_09-28-10/gnina_docking/poses_pdbqt/gnina_5M18_9_lig_15.pdbqt	design_outputs/2026-02-13_09-28-10/gnina_docking/logs/gnina_5M18_9_lig_15.log
gnina	5M18_9	5M18	16	CC1(C)OC(=O)N2C(OC(=O)OC3CCN4N3C(=O)OC4(C)C)CCN21		-7.0	0.4618	5.37	0	design_outputs/2026-02-13_09-28-10/gnina_docking/poses_pdbqt/gnina_5M18_9_lig_16.pdbqt	design_outputs/2026-02-13_09-28-10/gnina_docking/logs/gnina_5M18_9_lig_16.log
gnina	5M18_9	5M18	17	CCN1C(C(N)=O)CC(OC2(NC=O)CCN(C(=O)O)CC2N(C)C)CC1C1CC1C#N		-6.64	0.1977	5.304	0	design_outputs/2026-02-13_09-28-10/gnina_docking/poses_pdbqt/gnina_5M18_9_lig_17.pdbqt	design_outputs/2026-02-13_09-28-10/gnina_docking/logs/gnina_5M18_9_lig_17.log
gnina	5M18_9	5M18	18	CCC1CCN(C2(C3(CNCC4CC4)CC3)CC(c3ccncn3)N3N2C(=O)OC3(C)C)CC1(COC(=O)O)c1ccc2ccccc2c1		-7.56	0.0501	6.656	0	design_outputs/2026-02-13_09-28-10/gnina_docking/poses_pdbqt/gnina_5M18_9_lig_18.pdbqt	design_outputs/2026-02-13_09-28-10/gnina_docking/logs/gnina_5M18_9_lig_18.log
gnina	5M18_9	5M18	19	CC1(C)OC(=O)N2C(N3CCC(N4CCC(N5CCSC5(C)C)CC4)CC3)CCN21		-7.77	0.1467	5.837	0	design_outputs/2026-02-13_09-28-10/gnina_docking/poses_pdbqt/gnina_5M18_9_lig_19.pdbqt	design_outputs/2026-02-13_09-28-10/gnina_docking/logs/gnina_5M18_9_lig_19.log
gnina	5M18_9	5M18	20	COC1(C2CC(C3(I)CCN4N3C(=O)OC4(C)CC(N)=O)CCN2C(=O)O)CC1		-8.29	0.3982	5.913	0	design_outputs/2026-02-13_09-28-10/gnina_docking/poses_pdbqt/gnina_5M18_9_lig_20.pdbqt	design_outputs/2026-02-13_09-28-10/gnina_docking/logs/gnina_5M18_9_lig_20.log
gnina	5M18_9	5M18	21	COC1(C2CC(C3(I)CCN4N3C(=O)OC4(C)CC(N)=O)CCN2C(=O)O)CC1		-8.31	0.4055	5.922	0	design_outputs/2026-02-13_09-28-10/gnina_docking/poses_pdbqt/gnina_5M18_9_lig_21.pdbqt	design_outputs/2026-02-13_09-28-10/gnina_docking/logs/gnina_5M18_9_lig_21.log
gnina	5M18_9	5M18	22	CC1(C)OC(=O)N2C(N3CCC(N4CCC(N5CCSC5(C)C)CC4)CC3)CCN21		-7.02	0.2054	5.335	0	design_outputs/2026-02-13_09-28-10/gnina_docking/poses_pdbqt/gnina_5M18_9_lig_22.pdbqt	design_outputs/2026-02-13_09-28-10/gnina_docking/logs/gnina_5M18_9_lig_22.log
gnina	5M18_9	5M18	23	COC1(C2CC(C3CC(c4ccncn4)N4N3C(=O)OC4(C)CC(N)=O)CC(I)N2C(=O)O)CC1		-6.33	0.2175	5.883	0	design_outputs/2026-02-13_09-28-10/gnina_docking/poses_pdbqt/gnina_5M18_9_lig_23.pdbqt	design_outputs/2026-02-13_09-28-10/gnina_docking/logs/gnina_5M18_9_lig_23.log
gnina	5M18_9	5M18	24	CC1(C)OC(=O)N2C(OC(=O)OC3CCN4N3C(=O)OC4(C)C)CCN21		-6.96	0.4478	5.365	0	design_outputs/2026-02-13_09-28-10/gnina_docking/poses_pdbqt/gnina_5M18_9_lig_24.pdbqt	design_outputs/2026-02-13_09-28-10/gnina_docking/logs/gnina_5M18_9_lig_24.log
gnina	5M18_9	5M18	25	CCC1CCN(C2(C3(CNCC4CC4)CC3)CC(c3ccncn3)N3N2C(=O)OC3(C)C)CC1(COC(=O)O)c1ccc2ccccc2c1		-7.34	0.0972	6.378	0	design_outputs/2026-02-13_09-28-10/gnina_docking/poses_pdbqt/gnina_5M18_9_lig_25.pdbqt	design_outputs/2026-02-13_09-28-10/gnina_docking/logs/gnina_5M18_9_lig_25.log
gnina	5M18_9	5M18	26	CC1(C)OC(=O)N2C(OC(=O)OC3CCN4N3C(=O)OC4(C)C)CCN21		-6.92	0.4342	5.345	0	design_outputs/2026-02-13_09-28-10/gnina_docking/poses_pdbqt/gnina_5M18_9_lig_26.pdbqt	design_outputs/2026-02-13_09-28-10/gnina_docking/logs/gnina_5M18_9_lig_26.log
gnina	5M18_9	5M18	27	CC1(C)OC(=O)N2C(OC(=O)OC3CCN4N3C(=O)OC4(C)C)CCN21		-6.33	0.4373	5.373	0	design_outputs/2026-02-13_09-28-10/gnina_docking/poses_pdbqt/gnina_5M18_9_lig_27.pdbqt	design_outputs/2026-02-13_09-28-10/gnina_docking/logs/gnina_5M18_9_lig_27.log
gnina	5M18_9	5M18	28	CC1(C)OC(=O)N2C(N3CCC(N4CCC(N5CCSC5(C)C)CC4)CC3)CCN21		-7.87	0.2202	5.664	0	design_outputs/2026-02-13_09-28-10/gnina_docking/poses_pdbqt/gnina_5M18_9_lig_28.pdbqt	design_outputs/2026-02-13_09-28-10/gnina_docking/logs/gnina_5M18_9_lig_28.log
gnina	5M18_9	5M18	29	CCC1C(I)CN(C2(C3(C(N)=O)CC3)CCN3N2C(=O)OC3(C)C)CC1c1ccncc1		-7.64	0.2116	6.397	0	design_outputs/2026-02-13_09-28-10/gnina_docking/poses_pdbqt/gnina_5M18_9_lig_29.pdbqt	design_outputs/2026-02-13_09-28-10/gnina_docking/logs/gnina_5M18_9_lig_29.log
